# Supplementary material for: Bis(4-sulfamoylanilinium) sulfate
Source: Acta Crystallogr Sect E Struct Rep Online. 2013 Mar 28;69(Pt 4):o596. doi: 10.1107/S1600536813007216 (PMC3629637; doi:10.1107/S1600536813007216)
Supplement: Supplementary file 1 [file e-69-0o596-sup1.cif]

##############################################################################
#                                                                            #
# This CIF contains the data in a paper accepted for publication in          #
# Acta Crystallographica Section E. It conforms to the requirements of       #
# Notes for Authors for Acta Crystallographica Section E, and has been       #
# peer reviewed under the auspices of the IUCr Commission on Journals.       #
#                                                                            #
# Full details of the Crystallographic Information File format               #
# are given in the paper "The Crystallographic Information File (CIF):       #
# a New Standard Archive File for Crystallography" by S. R. Hall, F. H.      #
# Allen and I. D. Brown [Acta Cryst. (1991), A47, 655-685].                  #
#                                                                            #
# The current version of the core CIF dictionary is obtainable from          #
# ftp://ftp.iucr.org/pub/cif_core.dic.                                       #
#                                                                            #
# Software is freely available for graphical display of the structure(s)     #
# in this CIF. For information consult the CIF software page                 #
# http://www.iucr.org/resources/cif/software.                                #
#                                                                            #
# This file may be used for bona fide research purposes within the           #
# scientific community so long as proper attribution is given to the journal # 
# article from which it was obtained.                                        #
#                                                                            #
##############################################################################
data_global
_audit_creation_method     'SHELXTL/PC'
_journal_data_validation_number     ?
_journal_date_recd_electronic     2013-01-18
_journal_date_accepted     2013-03-15
_journal_name_full     'Acta Crystallographica, Section E'
_journal_year     2013
_journal_volume     69
_journal_issue      4
_journal_page_first     o596
_journal_page_last     o596
_journal_paper_category     QO
_journal_paper_doi     10.1107/S1600536813007216
_journal_coeditor_code     FB2278
_publ_contact_author_name     'Dr S. Athimoolam'
_publ_contact_author_address
;
Department of Physics
University College of Engineering Nagercoil
Anna University of Technology Tirunelveli
Nagercoil 629 004
India
;
_publ_contact_author_email     athi81s@yahoo.co.in
_publ_contact_author_fax     '+91 4652 260511'
_publ_contact_author_phone     '+91 9787100212'
_publ_section_title
;
Bis(4-sulfamoylanilinium) sulfate
;
loop_
    _publ_author_name
    _publ_author_address
    'B. Ravikumar'
;Department of Physics
Devanga Arts College
Aruppukottai 626 101
India
;
    'S. Pandiarajan'
;Department of Physics
Devanga Arts College
Aruppukottai 626 101
India
;
    'S. Athimoolam'
;Department of Physics
University College of Engineering Nagercoil
Anna University Chennai
Nagercoil 629 004
India
;
_publ_section_synopsis     .
data_I
_audit_creation_method     SHELXTL/PC
_chemical_name_systematic
;
Bis(4-sulfamoylanilinium) sulfate
;
_chemical_name_common     ?
_chemical_formula_moiety     '2(C6 H9 N2 O2 S +), O4 S 2-'
_chemical_formula_sum     'C12 H18 N4 O8 S3'
_chemical_formula_iupac     '2C6 H9 N2 O2 S+, S O4 2-'
_chemical_formula_weight     442.48
_chemical_melting_point     ?
_symmetry_cell_setting     orthorhombic
_symmetry_space_group_name_H-M     'P b c n'
_symmetry_space_group_name_Hall     '-P 2n 2ab'
loop_
    _symmetry_equiv_pos_as_xyz
    'x, y, z'
    '-x+1/2, -y+1/2, z+1/2'
    '-x, y, -z+1/2'
    'x+1/2, -y+1/2, -z'
    '-x, -y, -z'
    'x-1/2, y-1/2, -z-1/2'
    'x, -y, z-1/2'
    '-x-1/2, y-1/2, z'
_cell_length_a     9.6543(6)
_cell_length_b     9.7591(11)
_cell_length_c     18.579(3)
_cell_angle_alpha     90.00
_cell_angle_beta     90.00
_cell_angle_gamma     90.00
_cell_volume     1750.5(4)
_cell_formula_units_Z     4
_cell_measurement_reflns_used     2417
_cell_measurement_theta_min     2.39
_cell_measurement_theta_max     23.87
_cell_measurement_temperature     293(2)
_exptl_crystal_description     block
_exptl_crystal_colour     colourless
_exptl_crystal_size_max     0.24
_exptl_crystal_size_mid     0.22
_exptl_crystal_size_min     0.19
_exptl_crystal_density_diffrn     1.679
_exptl_crystal_density_meas     ?
_exptl_crystal_density_method     'not measured'
_exptl_crystal_F_000     920
_exptl_absorpt_coefficient_mu     0.476
_exptl_absorpt_correction_type     none
_exptl_absorpt_process_details     ?
_exptl_absorpt_correction_T_min     ?
_exptl_absorpt_correction_T_max     ?
_exptl_special_details     ?
_diffrn_ambient_temperature     293(2)
_diffrn_radiation_type     MoK\a
_diffrn_radiation_wavelength     0.71073
_diffrn_radiation_source     'fine-focus sealed tube'
_diffrn_radiation_monochromator     graphite
_diffrn_measurement_device_type     'Bruker SMART APEX CCD area-detector'
_diffrn_measurement_method     '\w scans'
_diffrn_detector_area_resol_mean     ?
_diffrn_reflns_number     18054
_diffrn_reflns_av_R_equivalents     0.0248
_diffrn_reflns_av_sigmaI/netI     0.0130
_diffrn_reflns_theta_min     2.19
_diffrn_reflns_theta_max     27.75
_diffrn_reflns_theta_full     27.75
_diffrn_measured_fraction_theta_max     0.993
_diffrn_measured_fraction_theta_full     0.993
_diffrn_reflns_limit_h_min     -12
_diffrn_reflns_limit_h_max     12
_diffrn_reflns_limit_k_min     -12
_diffrn_reflns_limit_k_max     12
_diffrn_reflns_limit_l_min     -24
_diffrn_reflns_limit_l_max     23
_diffrn_standards_number     0
_diffrn_standards_interval_count     .
_diffrn_standards_interval_time     .
_diffrn_standards_decay_%     ?
_refine_special_details
;
Refinement of <i>F</i>^2^ against ALL reflections. The weighted <i>R</i>-factor
<i>wR</i> and goodness of fit <i>S</i> are based on <i>F</i>^2^, conventional
<i>R</i>-factors <i>R</i> are based on <i>F</i>, with <i>F</i> set to zero for
negative <i>F</i>^2^. The threshold expression of <i>F</i>^2^ >
\s(<i>F</i>^2^) is used only for calculating <i>R</i>-factors(gt) <i>etc</i>.
and is not relevant to the choice of reflections for refinement.
<i>R</i>-factors based on <i>F</i>^2^ are statistically about twice as large
as those based on <i>F</i>, and <i>R</i>- factors based on ALL data will be
even larger.
;
_reflns_number_total     2054
_reflns_number_gt     1950
_reflns_threshold_expression     I>2\s(I)
_refine_ls_structure_factor_coef     Fsqd
_refine_ls_matrix_type     full
_refine_ls_R_factor_all     0.0401
_refine_ls_R_factor_gt     0.0386
_refine_ls_wR_factor_gt     0.1028
_refine_ls_wR_factor_ref     0.1038
_refine_ls_goodness_of_fit_ref     1.048
_refine_ls_restrained_S_all     1.048
_refine_ls_number_reflns     2054
_refine_ls_number_parameters     131
_refine_ls_number_restraints     2
_refine_ls_number_constraints     29
_refine_ls_hydrogen_treatment     mixed
_refine_ls_weighting_scheme     calc
_refine_ls_weighting_details
         'calc w=1/[\s^2^(Fo^2^)+(0.0478P)^2^+1.7836P] where P=(Fo^2^+2Fc^2^)/3'
_atom_sites_solution_hydrogens     difmap
_atom_sites_solution_primary     direct
_atom_sites_solution_secondary     difmap
_refine_ls_shift/su_max     0.001
_refine_ls_shift/su_mean     0.000
_refine_diff_density_max     0.692
_refine_diff_density_min     -0.511
_refine_ls_extinction_method     '<i>SHELXTL/PC</i> (Sheldrick, 2008)'
_refine_ls_extinction_coef     0.048(2)
_refine_ls_extinction_expression
                                  'Fc^*^=kFc[1+0.001xFc^2^\l^3^/sin(2\q)]^-1/4^'
loop_
    _atom_type_symbol
    _atom_type_description
    _atom_type_scat_dispersion_real
    _atom_type_scat_dispersion_imag
    _atom_type_scat_source
    'C' 'C' 0.0033 0.0016
                         'International Tables Vol C Tables 4.2.6.8 and 6.1.1.4'
    'H' 'H' 0.0000 0.0000
                         'International Tables Vol C Tables 4.2.6.8 and 6.1.1.4'
    'N' 'N' 0.0061 0.0033
                         'International Tables Vol C Tables 4.2.6.8 and 6.1.1.4'
    'O' 'O' 0.0106 0.0060
                         'International Tables Vol C Tables 4.2.6.8 and 6.1.1.4'
    'S' 'S' 0.1246 0.1234
                         'International Tables Vol C Tables 4.2.6.8 and 6.1.1.4'
_computing_data_collection     '<i>SMART</i> (Bruker, 2001)'
_computing_cell_refinement     '<i>SAINT</i> (Bruker, 2001)'
_computing_data_reduction     '<i>SAINT</i> (Bruker, 2001)'
_computing_structure_solution     '<i>SHELXTL/PC</i> (Sheldrick, 2008)'
_computing_structure_refinement
;
<i>SHELXTL/PC</i> (Sheldrick, 2008) and
<i>JANA2006</i> (Petricek <i>et al.</i>, 2006)
;
_computing_molecular_graphics
;
<i>PLATON</i> (Spek, 2009) and
<i>JANA2006</i> (Petricek <i>et al.</i>, 2006)
;
_computing_publication_material     '<i>SHELXTL/PC</i> (Sheldrick, 2008)'
loop_
    _atom_site_type_symbol
    _atom_site_label
    _atom_site_fract_x
    _atom_site_fract_y
    _atom_site_fract_z
    _atom_site_U_iso_or_equiv
    _atom_site_adp_type
    _atom_site_calc_flag
    _atom_site_refinement_flags
    _atom_site_occupancy
    _atom_site_symmetry_multiplicity
    _atom_site_disorder_assembly
    _atom_site_disorder_group
    C C1 0.11530(19) 0.63165(19) 0.54983(9) 0.0275(4) Uani d . 1 8 . .
    C C2 0.0350(2) 0.6931(2) 0.49691(11) 0.0346(4) Uani d . 1 8 . .
    H H2 -0.0419 0.7451 0.5098 0.041 Uiso calc R 1 8 . .
    C C3 0.0693(2) 0.6772(2) 0.42437(10) 0.0349(4) Uani d . 1 8 . .
    H H3 0.0161 0.7185 0.3887 0.042 Uiso calc R 1 8 . .
    C C4 0.18330(18) 0.59911(18) 0.40639(9) 0.0278(4) Uani d . 1 8 . .
    C C5 0.2642(2) 0.5368(2) 0.45866(10) 0.0363(4) Uani d . 1 8 . .
    H H5 0.3407 0.4846 0.4455 0.044 Uiso calc R 1 8 . .
    C C6 0.2300(2) 0.5530(2) 0.53135(10) 0.0368(4) Uani d . 1 8 . .
    H H6 0.2833 0.5115 0.5669 0.044 Uiso calc R 1 8 . .
    N N1 0.1578(2) 0.7855(2) 0.66870(10) 0.0418(4) Uani d D 1 8 . .
    H H1N 0.234(2) 0.771(3) 0.6883(13) 0.050 Uiso d D 1 8 . .
    H H2N 0.118(3) 0.863(2) 0.6780(15) 0.050 Uiso d D 1 8 . .
    N N2 0.21752(18) 0.57958(18) 0.32972(8) 0.0343(4) Uani d . 1 8 . .
    H H2A 0.1882 0.6516 0.3046 0.052 Uiso calc R 1 8 . .
    H H2B 0.1762 0.5041 0.3135 0.052 Uiso calc R 1 8 . .
    H H2C 0.3088 0.5712 0.3248 0.052 Uiso calc R 1 8 . .
    S S1 0.07157(5) 0.65527(5) 0.64256(2) 0.02962(17) Uani d . 1 8 . .
    O O1 0.11508(19) 0.53240(16) 0.68009(8) 0.0447(4) Uani d . 1 8 . .
    O O2 -0.07144(14) 0.69235(18) 0.64486(8) 0.0401(4) Uani d . 1 8 . .
    S S2 0.5000 0.61321(7) 0.7500 0.0330(2) Uani d S 1 4 . .
    O O21 0.5039(2) 0.52764(18) 0.68459(10) 0.0586(5) Uani d . 1 8 . .
    O O22 0.6198(3) 0.7004(3) 0.75120(13) 0.1099(12) Uani d . 1 8 . .
loop_
    _atom_site_aniso_label
    _atom_site_aniso_U_11
    _atom_site_aniso_U_22
    _atom_site_aniso_U_33
    _atom_site_aniso_U_12
    _atom_site_aniso_U_13
    _atom_site_aniso_U_23
    C1 0.0286(8) 0.0291(8) 0.0249(8) -0.0019(7) 0.0024(7) -0.0003(6)
    C2 0.0336(9) 0.0373(10) 0.0328(9) 0.0103(8) 0.0029(8) 0.0007(8)
    C3 0.0359(10) 0.0398(10) 0.0291(9) 0.0076(8) -0.0016(7) 0.0055(8)
    C4 0.0298(8) 0.0287(8) 0.0249(8) -0.0040(7) 0.0036(6) -0.0001(6)
    C5 0.0325(9) 0.0433(11) 0.0330(9) 0.0102(8) 0.0046(8) 0.0015(8)
    C6 0.0343(10) 0.0469(11) 0.0293(9) 0.0109(8) 0.0000(7) 0.0046(8)
    N1 0.0381(9) 0.0407(10) 0.0465(10) -0.0023(8) -0.0103(8) -0.0076(8)
    N2 0.0371(9) 0.0398(9) 0.0261(7) -0.0027(7) 0.0044(6) -0.0013(6)
    S1 0.0324(3) 0.0309(3) 0.0255(2) -0.00172(17) 0.00340(16) -0.00089(16)
    O1 0.0638(10) 0.0385(8) 0.0317(7) 0.0043(7) 0.0071(7) 0.0072(6)
    O2 0.0300(7) 0.0514(9) 0.0389(8) -0.0028(6) 0.0067(6) -0.0093(6)
    S2 0.0239(3) 0.0230(3) 0.0521(4) 0.000 -0.0031(3) 0.000
    O21 0.0739(12) 0.0411(9) 0.0606(11) -0.0021(8) 0.0280(9) -0.0121(8)
    O22 0.0993(18) 0.142(2) 0.0884(16) -0.0935(18) -0.0563(14) 0.0677(16)
_geom_special_details
;
 All esds (except the esd in the dihedral angle between two l.s. planes)
 are estimated using the full covariance matrix.  The cell esds are taken
 into account individually in the estimation of esds in distances, angles
 and torsion angles; correlations between esds in cell parameters are only
 used when they are defined by crystal symmetry.  An approximate (isotropic)
 treatment of cell esds is used for estimating esds involving l.s. planes.
;
loop_
    _geom_bond_atom_site_label_1
    _geom_bond_atom_site_label_2
    _geom_bond_site_symmetry_2
    _geom_bond_distance
    _geom_bond_publ_flag
    C1 C2 . 1.389(3) ?
    C1 C6 . 1.390(3) ?
    C1 S1 . 1.7887(18) ?
    C2 C3 . 1.397(3) ?
    C2 H2 . 0.9300 ?
    C3 C4 . 1.379(3) ?
    C3 H3 . 0.9300 ?
    C4 C5 . 1.386(3) ?
    C4 N2 . 1.475(2) ?
    C5 C6 . 1.399(3) ?
    C5 H5 . 0.9300 ?
    C6 H6 . 0.9300 ?
    N1 S1 . 1.5950(19) ?
    N1 H1N . 0.834(17) ?
    N1 H2N . 0.866(17) ?
    N2 H2A . 0.8900 ?
    N2 H2B . 0.8900 ?
    N2 H2C . 0.8900 ?
    S1 O2 . 1.4279(15) ?
    S1 O1 . 1.4494(15) ?
    S2 O22 3_656 1.4362(19) ?
    S2 O22 . 1.436(2) ?
    S2 O21 3_656 1.4750(18) ?
    S2 O21 . 1.4751(18) ?
loop_
    _geom_angle_atom_site_label_1
    _geom_angle_atom_site_label_2
    _geom_angle_atom_site_label_3
    _geom_angle_site_symmetry_1
    _geom_angle_site_symmetry_3
    _geom_angle
    _geom_angle_publ_flag
    C2 C1 C6 . . 120.56(17) ?
    C2 C1 S1 . . 119.64(14) ?
    C6 C1 S1 . . 119.80(14) ?
    C1 C2 C3 . . 120.16(17) ?
    C1 C2 H2 . . 119.9 ?
    C3 C2 H2 . . 119.9 ?
    C4 C3 C2 . . 119.00(17) ?
    C4 C3 H3 . . 120.5 ?
    C2 C3 H3 . . 120.5 ?
    C3 C4 C5 . . 121.45(17) ?
    C3 C4 N2 . . 118.95(16) ?
    C5 C4 N2 . . 119.59(17) ?
    C4 C5 C6 . . 119.60(18) ?
    C4 C5 H5 . . 120.2 ?
    C6 C5 H5 . . 120.2 ?
    C1 C6 C5 . . 119.24(17) ?
    C1 C6 H6 . . 120.4 ?
    C5 C6 H6 . . 120.4 ?
    S1 N1 H1N . . 117.4(19) ?
    S1 N1 H2N . . 121.8(19) ?
    H1N N1 H2N . . 117(3) ?
    C4 N2 H2A . . 109.5 ?
    C4 N2 H2B . . 109.5 ?
    H2A N2 H2B . . 109.5 ?
    C4 N2 H2C . . 109.5 ?
    H2A N2 H2C . . 109.5 ?
    H2B N2 H2C . . 109.5 ?
    O2 S1 O1 . . 118.39(10) ?
    O2 S1 N1 . . 107.08(10) ?
    O1 S1 N1 . . 111.18(11) ?
    O2 S1 C1 . . 106.84(9) ?
    O1 S1 C1 . . 106.76(9) ?
    N1 S1 C1 . . 105.83(10) ?
    O22 S2 O22 3_656 . 107.4(3) ?
    O22 S2 O21 3_656 3_656 109.11(16) ?
    O22 S2 O21 . 3_656 110.07(12) ?
    O22 S2 O21 3_656 . 110.07(12) ?
    O22 S2 O21 . . 109.11(16) ?
    O21 S2 O21 3_656 . 111.04(16) ?
loop_
    _geom_torsion_atom_site_label_1
    _geom_torsion_atom_site_label_2
    _geom_torsion_atom_site_label_3
    _geom_torsion_atom_site_label_4
    _geom_torsion_site_symmetry_1
    _geom_torsion_site_symmetry_2
    _geom_torsion_site_symmetry_3
    _geom_torsion_site_symmetry_4
    _geom_torsion
    _geom_torsion_publ_flag
    C6 C1 C2 C3 . . . . -0.4(3) ?
    S1 C1 C2 C3 . . . . 179.02(16) ?
    C1 C2 C3 C4 . . . . 0.3(3) ?
    C2 C3 C4 C5 . . . . -0.2(3) ?
    C2 C3 C4 N2 . . . . 178.55(18) ?
    C3 C4 C5 C6 . . . . 0.1(3) ?
    N2 C4 C5 C6 . . . . -178.65(18) ?
    C2 C1 C6 C5 . . . . 0.3(3) ?
    S1 C1 C6 C5 . . . . -179.13(16) ?
    C4 C5 C6 C1 . . . . -0.1(3) ?
    C2 C1 S1 O2 . . . . 21.96(19) ?
    C6 C1 S1 O2 . . . . -158.59(17) ?
    C2 C1 S1 O1 . . . . 149.55(17) ?
    C6 C1 S1 O1 . . . . -31.01(19) ?
    C2 C1 S1 N1 . . . . -91.92(18) ?
    C6 C1 S1 N1 . . . . 87.52(18) ?
loop_
    _geom_hbond_atom_site_label_D
    _geom_hbond_atom_site_label_H
    _geom_hbond_atom_site_label_A
    _geom_hbond_site_symmetry_A
    _geom_hbond_distance_DH
    _geom_hbond_distance_HA
    _geom_hbond_distance_DA
    _geom_hbond_angle_DHA
    N1 H1N O22 3_656 0.84(2) 1.93(2) 2.743(3) 164(3)
    N1 H2N O21 8_665 0.86(2) 1.99(2) 2.849(3) 168(3)
    N2 H2B O2 5_566 0.89 2.30 3.043(3) 141
    N2 H2B O1 7_565 0.89 2.57 3.146(2) 123
    N2 H2A O22 4_466 0.89 1.90 2.787(3) 177
    N2 H2C O21 5_666 0.89 2.06 2.900(3) 158
_iucr_refine_instructions_details
;
TITL SULFANILAMIDE SULFATE in Pbcn
CELL  0.71073   9.6543   9.7591  18.5792   90.000   90.000   90.000
ZERR     4.00   0.0006   0.0011   0.0031    0.000    0.000    0.000
LATT   1
SYMM  1/2 - X, 1/2 - Y, 1/2 + Z
SYMM  - X,   Y, 1/2 - Z
SYMM  1/2 + X, 1/2 - Y, - Z
SFAC  C    H    N    O    S
UNIT  48   72   16   32   12
REM MERG   2
REM OMIT    -3.00  50.00
OMIT    -3.00  55.5
DFIX 0.86 N1 H1N N1 H2N
EQIV $1 1-X, Y, 3/2-Z
EQIV $2 1/2-X, 1/2+Y, Z
EQIV $3 -X, 1-Y, 1-Z
EQIV $4 -1/2+X, 3/2-Y, 1-Z
EQIV $5 1-X, 1-Y, 1-Z
EQIV $6 X, 1-Y, -1/2+Z
HTAB N1 O22_$1
HTAB N1 O21_$2
HTAB N2 O2_$3
HTAB N2 O1_$6
HTAB N2 O22_$4
HTAB N2 O21_$5
FMAP   2
PLAN    5
ACTA
BOND   $H
CONF
L.S.  15
WGHT    0.047800    1.783600
EXTI    0.047800
FVAR       0.23274
MOLE    1
C1    1    0.115297    0.631651    0.549831    11.00000    0.02863    0.02909 =
         0.02490   -0.00031    0.00236   -0.00192
C2    1    0.034965    0.693134    0.496906    11.00000    0.03365    0.03727 =
         0.03283    0.00071    0.00291    0.01025
AFIX  43
H2    2   -0.041898    0.745070    0.509795    11.00000   -1.20000
AFIX   0
C3    1    0.069316    0.677166    0.424373    11.00000    0.03591    0.03978 =
         0.02906    0.00548   -0.00160    0.00760
AFIX  43
H3    2    0.016150    0.718532    0.388733    11.00000   -1.20000
AFIX   0
C4    1    0.183302    0.599106    0.406392    11.00000    0.02982    0.02872 =
         0.02492   -0.00007    0.00360   -0.00404
C5    1    0.264170    0.536833    0.458660    11.00000    0.03252    0.04334 =
         0.03299    0.00149    0.00459    0.01023
AFIX  43
H5    2    0.340685    0.484650    0.445489    11.00000   -1.20000
AFIX   0
C6    1    0.229970    0.552971    0.531348    11.00000    0.03430    0.04691 =
         0.02929    0.00455   -0.00003    0.01089
AFIX  43
H6    2    0.283328    0.511546    0.566891    11.00000   -1.20000
AFIX   0
N1    3    0.157817    0.785481    0.668700    11.00000    0.03809    0.04067 =
         0.04650   -0.00757   -0.01029   -0.00234
H1N   2    0.234183    0.771107    0.688269    11.00000   -1.20000
H2N   2    0.118117    0.863033    0.678022    11.00000   -1.20000
N2    3    0.217520    0.579576    0.329725    11.00000    0.03710    0.03977 =
         0.02613   -0.00130    0.00436   -0.00273
AFIX 137
H2A   2    0.188184    0.651592    0.304598    11.00000   -1.50000
H2B   2    0.176202    0.504115    0.313519    11.00000   -1.50000
H2C   2    0.308827    0.571232    0.324785    11.00000   -1.50000
AFIX   0
S1    5    0.071570    0.655273    0.642557    11.00000    0.03244    0.03094 =
         0.02548   -0.00089    0.00340   -0.00172
O1    4    0.115083    0.532399    0.680089    11.00000    0.06379    0.03847 =
         0.03173    0.00718    0.00707    0.00428
O2    4   -0.071440    0.692352    0.644856    11.00000    0.02999    0.05136 =
         0.03886   -0.00935    0.00675   -0.00283
MOLE    2
S2    5    0.500000    0.613209    0.750000    10.50000    0.02386    0.02300 =
         0.05208    0.00000   -0.00308    0.00000
O21   4    0.503903    0.527642    0.684586    11.00000    0.07393    0.04111 =
         0.06063   -0.01206    0.02804   -0.00212
O22   4    0.619844    0.700361    0.751196    11.00000    0.09926    0.14196 =
         0.08842    0.06765   -0.05634   -0.09350
HKLF 4
END
WGHT      0.0478      1.7836
REM Highest difference peak  0.692,  deepest hole -0.511,  1-sigma level  0.058
Q1    1   0.5699  0.7317  0.7560  11.00000  0.05    0.69
Q2    1   0.6325  0.6415  0.7325  11.00000  0.05    0.61
Q3    1   0.5002  0.5617  0.7175  11.00000  0.05    0.31
Q4    1   0.2550  0.5705  0.4986  11.00000  0.05    0.27
Q5    1   0.4274  0.5609  0.6746  11.00000  0.05    0.25
;
