# Supplementary material for: Bis(4-sulfamoylanilinium) sulfate
Source: Acta Crystallogr Sect E Struct Rep Online. 2013 Mar 28;69(Pt 4):o596. doi: 10.1107/S1600536813007216 (PMC3629637; doi:10.1107/S1600536813007216)
Supplement: Supplementary file 2 [file e-69-0o596-Isup2.hkl]

# 
# h,k,l, Fc-squared, Fo-squared, sigma(Fo-squared) and status flag 
# 
data_I
_shelx_title ' AM48 in Pbcn' 
_shelx_refln_list_code          4 
_shelx_F_calc_maximum      186.16 
_exptl_crystal_F_000       920.00 
_reflns_d_resolution_high  0.7633 
 
loop_ 
 _symmetry_equiv_pos_as_xyz 
 'x, y, z' 
 '-x+1/2, -y+1/2, z+1/2' 
 '-x, y, -z+1/2' 
 'x+1/2, -y+1/2, -z' 
 '-x, -y, -z' 
 'x-1/2, y-1/2, -z-1/2' 
 'x, -y, z-1/2' 
 '-x-1/2, y-1/2, z' 
 
_cell_length_a     9.6543 
_cell_length_b     9.7591 
_cell_length_c    18.5792 
_cell_angle_alpha  90.000 
_cell_angle_beta   90.000 
_cell_angle_gamma  90.000 
 
_shelx_F_squared_multiplier     1.000 
 
loop_ 
 _refln_index_h 
 _refln_index_k 
 _refln_index_l 
 _refln_F_squared_calc 
 _refln_F_squared_meas 
 _refln_F_squared_sigma 
 _refln_observed_status 
   2   0   0    11604.65    12128.58    320.08 o 
   4   0   0      281.31      258.42      5.32 o 
   6   0   0     2094.23     2493.33     34.67 o 
   8   0   0       36.51       38.23      4.71 o 
  10   0   0       76.04       67.22      3.97 o 
  12   0   0      624.54      710.34     22.77 o 
   1   1   0     5741.96     5197.95    140.35 o 
   3   1   0    11075.84    11446.26    260.82 o 
   5   1   0     6388.54     6262.25     60.64 o 
   7   1   0     7019.23     7414.16     78.87 o 
   9   1   0      428.12      418.19      7.71 o 
  11   1   0       97.33       82.82      2.97 o 
   2   2   0    12632.48    12354.14    194.17 o 
   4   2   0     7457.83     8094.99     90.76 o 
   6   2   0      788.51      784.07      8.87 o 
   8   2   0     2328.39     2446.03     28.55 o 
  10   2   0      294.50      311.16      6.37 o 
  12   2   0       23.30       26.32      2.05 o 
   1   3   0    21967.77    17831.04    474.19 o 
   3   3   0     8348.03     8712.14     83.93 o 
   5   3   0     1107.48     1158.02     12.63 o 
   7   3   0     6787.44     6840.43     83.83 o 
   9   3   0     1336.57     1224.57     16.71 o 
  11   3   0        1.34       11.13      1.45 o 
   0   4   0     1246.84     1069.10     20.97 o 
   2   4   0     1470.09     1315.48     14.97 o 
   4   4   0        5.74        1.80      0.36 o 
   6   4   0        7.11        7.60      0.69 o 
   8   4   0      252.48      231.22      4.14 o 
  10   4   0      284.34      234.04      5.27 o 
  12   4   0      137.51      136.07      8.69 o 
   1   5   0     2325.27     2099.66     28.58 o 
   3   5   0     7726.60     7974.39     87.73 o 
   5   5   0      282.44      310.29      5.84 o 
   7   5   0      111.44       86.00      2.25 o 
   9   5   0       11.94        3.74      1.02 o 
  11   5   0       90.59       89.58      3.79 o 
   0   6   0     3976.08     3616.68     58.26 o 
   2   6   0     5459.11     5629.20     71.47 o 
   4   6   0     1147.81     1138.17     13.75 o 
   6   6   0     2082.80     2009.50     26.14 o 
   8   6   0      689.52      656.53      9.78 o 
  10   6   0      275.46      300.15      6.38 o 
   1   7   0      711.57      704.07     31.18 o 
   3   7   0      361.39      278.91      4.68 o 
   5   7   0     2474.21     2379.81     34.80 o 
   7   7   0      122.80      155.55      3.36 o 
   9   7   0      158.30      173.33      3.90 o 
   0   8   0      136.73      137.43      5.23 o 
   2   8   0      355.18      367.66      5.30 o 
   4   8   0        2.37        0.15      1.34 o 
   6   8   0      662.25      565.46      9.87 o 
   8   8   0      285.22      284.77      7.24 o 
   1   9   0     2919.12     3084.19     35.78 o 
   3   9   0      689.81      775.56     11.24 o 
   5   9   0        0.68        1.85      1.01 o 
   7   9   0       54.25       44.41      2.90 o 
   0  10   0       45.49       58.39      2.68 o 
   2  10   0        1.62        0.10      0.83 o 
   4  10   0      122.23      139.04      4.00 o 
   6  10   0     1218.68     1266.01     38.19 o 
   1  11   0       12.84       24.47      1.58 o 
   3  11   0        1.77        2.16      1.28 o 
   5  11   0      238.99      207.18      5.80 o 
   0  12   0       68.70       59.91      3.84 o 
   2  12   0        3.23        0.90      1.00 o 
   1   1   1     1014.29      943.15      8.80 o 
   2   1   1    15720.84    16568.70    154.32 o 
   3   1   1      554.90      487.57      3.82 o 
   4   1   1      651.77      639.35      4.96 o 
   5   1   1     4065.34     4072.45     28.99 o 
   6   1   1      376.90      357.06      3.05 o 
   7   1   1     2164.39     2298.85     18.88 o 
   8   1   1        0.50        1.48      0.57 o 
   9   1   1     1405.27     1285.56     14.04 o 
  10   1   1       41.61       41.98      1.44 o 
  11   1   1       42.97       26.72      1.34 o 
  12   1   1        9.36       10.73      1.08 o 
   0   2   1    18501.29    17431.83    463.94 o 
   1   2   1    19108.71    18802.07    159.33 o 
   2   2   1    26827.73    26586.93    285.70 o 
   3   2   1     1485.05     1538.72     11.09 o 
   4   2   1       47.62      104.17      1.08 o 
   5   2   1     2237.44     2405.97     17.31 o 
   6   2   1      311.98      307.70      2.79 o 
   7   2   1       30.94       38.63      0.88 o 
   8   2   1      119.43      130.83      2.14 o 
   9   2   1      122.28      136.56      3.22 o 
  10   2   1      143.81      117.56      2.40 o 
  11   2   1       12.40       14.24      1.06 o 
  12   2   1      374.80      408.97      5.89 o 
   1   3   1     1599.65     1585.24     13.70 o 
   2   3   1     2530.16     2586.99     19.57 o 
   3   3   1      474.77      379.96      3.05 o 
   4   3   1       25.86       33.46      0.64 o 
   5   3   1     7085.97     7175.02     50.80 o 
   6   3   1       16.49       23.02      0.67 o 
   7   3   1      462.71      539.91      5.30 o 
   8   3   1      341.05      340.31      3.55 o 
   9   3   1       65.92       85.98      1.71 o 
  10   3   1        4.36        6.20      0.80 o 
  11   3   1      141.92      138.30      2.78 o 
  12   3   1        2.98        2.82      0.86 o 
   0   4   1     1367.99     1324.42     16.51 o 
   1   4   1     3839.32     3889.95     35.11 o 
   2   4   1      319.08      312.32      2.69 o 
   3   4   1     5625.53     5732.20     40.32 o 
   4   4   1      254.03      234.36      1.99 o 
   5   4   1      292.88      286.04      2.63 o 
   6   4   1     2658.13     2672.79     23.23 o 
   7   4   1      277.75      275.50      2.99 o 
   8   4   1     1062.94     1101.98     10.03 o 
   9   4   1       43.26       43.68      1.19 o 
  10   4   1       20.73       24.59      1.21 o 
  11   4   1        6.87        5.06      0.88 o 
  12   4   1        1.33        3.51      2.58 o 
   1   5   1     1518.10     1530.07     11.91 o 
   2   5   1     1271.51     1247.02     10.64 o 
   3   5   1     1091.81     1150.61      8.70 o 
   4   5   1     2322.85     2527.52     19.53 o 
   5   5   1      434.58      376.21      3.34 o 
   6   5   1       55.24       49.57      1.01 o 
   7   5   1     1880.75     1998.84     16.69 o 
   8   5   1       50.73       50.45      1.30 o 
   9   5   1      150.47      140.55      2.39 o 
  10   5   1      156.84      151.67      3.10 o 
  11   5   1        4.70       10.26      1.24 o 
   0   6   1       20.29        7.76      0.92 o 
   1   6   1       10.94       11.77      0.74 o 
   2   6   1       21.94       15.93      0.54 o 
   3   6   1     1268.60     1251.54     11.22 o 
   4   6   1      616.82      552.15      5.08 o 
   5   6   1      475.73      442.31      4.49 o 
   6   6   1      233.98      225.35      3.32 o 
   7   6   1       23.63       22.44      0.93 o 
   8   6   1       10.06       19.75      0.95 o 
   9   6   1      229.03      232.11      3.24 o 
  10   6   1        6.90       11.25      0.96 o 
  11   6   1       13.23       10.65      1.58 o 
   1   7   1     2032.42     1954.16     27.79 o 
   2   7   1      146.16      120.97      1.67 o 
   3   7   1       54.23       53.83      1.63 o 
   4   7   1      913.08      907.82      8.88 o 
   5   7   1        4.09        2.84      0.64 o 
   6   7   1       58.45       57.36      1.43 o 
   7   7   1      102.35       84.62      1.81 o 
   8   7   1        2.37        5.47      0.71 o 
   9   7   1       45.05       57.14      1.54 o 
  10   7   1        3.53        3.29      0.79 o 
   0   8   1     3659.41     3516.49     40.47 o 
   1   8   1      520.79      492.98      4.75 o 
   2   8   1       10.46        4.61      0.59 o 
   3   8   1      769.34      781.57      7.83 o 
   4   8   1      324.21      329.33      4.05 o 
   5   8   1      434.35      406.72      5.31 o 
   6   8   1      170.73      156.13      2.80 o 
   7   8   1      171.28      137.91      2.63 o 
   8   8   1      428.82      398.08      5.48 o 
   9   8   1       14.37       15.49      1.16 o 
   1   9   1      100.32       89.01      1.56 o 
   2   9   1      178.75      177.92      2.57 o 
   3   9   1      367.29      356.71      4.25 o 
   4   9   1      277.88      288.90      3.91 o 
   5   9   1      253.01      196.45      3.29 o 
   6   9   1      167.42      149.95      2.84 o 
   7   9   1      229.18      216.90      3.64 o 
   8   9   1       76.55       77.88      2.09 o 
   0  10   1      450.98      491.00      6.97 o 
   1  10   1        0.56        0.37      0.54 o 
   2  10   1      194.15      212.33      3.00 o 
   3  10   1        6.34        3.37      0.70 o 
   4  10   1      243.25      217.69      4.00 o 
   5  10   1       77.69       79.06      2.07 o 
   6  10   1      105.66       86.83      2.23 o 
   7  10   1      103.57      108.86      2.56 o 
   1  11   1      819.87      797.72      8.35 o 
   2  11   1       21.06       23.13      1.09 o 
   3  11   1      685.48      731.33      8.91 o 
   4  11   1      179.47      191.91      3.44 o 
   5  11   1       74.12       84.52      2.36 o 
   6  11   1       48.92       45.44      5.17 o 
   0  12   1       20.40       11.09      1.49 o 
   1  12   1        1.19        2.85      0.73 o 
   2  12   1       56.95       52.09      1.71 o 
   3  12   1       44.87       50.19      2.08 o 
   0   0   2    10230.79    10312.16    194.94 o 
   1   0   2       14.69       55.53      2.03 o 
   2   0   2     9476.91    10244.25    105.77 o 
   3   0   2    10917.77    10400.80    107.34 o 
   4   0   2      881.70     1221.65     15.20 o 
   5   0   2      414.21      587.29      7.27 o 
   6   0   2     2271.58     2702.66     26.53 o 
   7   0   2      605.55      695.02      8.75 o 
   8   0   2      382.54      464.97      7.11 o 
   9   0   2        3.05       14.45      1.34 o 
  10   0   2      597.45      531.44      9.55 o 
  11   0   2      135.33      150.15      4.13 o 
  12   0   2      308.45      333.10      8.57 o 
   1   1   2     8172.96     8779.71     93.50 o 
   2   1   2     1351.79     1407.78     10.48 o 
   3   1   2     4332.90     4206.39     30.71 o 
   4   1   2     3528.60     3582.94     26.25 o 
   5   1   2     2122.44     2198.28     15.84 o 
   6   1   2      529.49      611.49      4.79 o 
   7   1   2     1598.37     1670.67     13.33 o 
   8   1   2      131.88      136.04      1.95 o 
   9   1   2      242.78      236.95      3.59 o 
  10   1   2        0.31        4.76      0.84 o 
  11   1   2      146.86      136.51      2.78 o 
  12   1   2       40.84       41.49      1.70 o 
   0   2   2      104.98      104.17      4.82 o 
   1   2   2     1686.05     1350.26     36.28 o 
   2   2   2    11864.98    12251.24     99.95 o 
   3   2   2     2418.32     2741.83     19.53 o 
   4   2   2      510.54      515.58      3.98 o 
   5   2   2       82.89      105.56      1.14 o 
   6   2   2      778.87      779.38      6.42 o 
   7   2   2      216.43      188.14      2.09 o 
   8   2   2        1.09        1.66      0.53 o 
   9   2   2        0.20        0.80      0.61 o 
  10   2   2       87.62      106.59      2.29 o 
  11   2   2       35.65       25.92      1.33 o 
  12   2   2       32.00       30.68      1.53 o 
   1   3   2     5820.20     5622.95    115.79 o 
   2   3   2      490.62      600.67      4.97 o 
   3   3   2     1340.34     1454.49     11.30 o 
   4   3   2     1146.83     1112.13      8.22 o 
   5   3   2       48.63      108.78      1.21 o 
   6   3   2       82.45       75.38      1.15 o 
   7   3   2      868.26      837.95      8.36 o 
   8   3   2      126.98      149.83      2.00 o 
   9   3   2      222.87      176.48      2.59 o 
  10   3   2      149.53      160.23      2.92 o 
  11   3   2        0.38        3.50      0.81 o 
  12   3   2       19.36       22.96      1.38 o 
   0   4   2        2.43       19.33      0.88 o 
   1   4   2      267.69      284.48      5.94 o 
   2   4   2       11.51        4.75      0.30 o 
   3   4   2     2656.25     2635.40     20.04 o 
   4   4   2     3714.71     3583.00     26.36 o 
   5   4   2     1623.03     1754.19     13.32 o 
   6   4   2      134.61      139.50      2.00 o 
   7   4   2      194.73      176.73      2.72 o 
   8   4   2       49.40       64.63      1.29 o 
   9   4   2      101.61      115.36      1.90 o 
  10   4   2       18.42       14.92      1.05 o 
  11   4   2      135.29      137.04      2.82 o 
   1   5   2        0.56        8.24      0.38 o 
   2   5   2      149.85      139.15      1.43 o 
   3   5   2      125.13      146.75      1.49 o 
   4   5   2      728.64      805.78      6.41 o 
   5   5   2      120.62       98.54      1.59 o 
   6   5   2       79.74       77.29      1.24 o 
   7   5   2      155.13      179.52      2.37 o 
   8   5   2       29.93       27.65      0.97 o 
   9   5   2      217.38      263.62      3.67 o 
  10   5   2       28.65       30.84      1.36 o 
  11   5   2      268.88      271.23      5.60 o 
   0   6   2       17.06       35.47      1.14 o 
   1   6   2     1203.81     1153.14      9.98 o 
   2   6   2       29.27       63.31      1.10 o 
   3   6   2      385.45      373.30      3.29 o 
   4   6   2      346.77      312.59      3.17 o 
   5   6   2      281.65      283.71      3.17 o 
   6   6   2       31.14       23.62      0.88 o 
   7   6   2        1.66        1.63      0.57 o 
   8   6   2       63.30       51.88      1.45 o 
   9   6   2      342.88      351.15      4.34 o 
  10   6   2       48.88       62.85      1.82 o 
  11   6   2       11.14       13.32      1.90 o 
   1   7   2       26.62       22.91      0.76 o 
   2   7   2     3621.61     3703.14     32.66 o 
   3   7   2       77.29       54.30      1.16 o 
   4   7   2      792.99      768.86      7.65 o 
   5   7   2      112.87      108.05      1.97 o 
   6   7   2      143.32      137.94      2.44 o 
   7   7   2       82.19       88.98      1.85 o 
   8   7   2      145.97      153.16      2.62 o 
   9   7   2      118.70      127.07      2.29 o 
  10   7   2      258.72      287.48      4.39 o 
   0   8   2      517.47      593.65      7.86 o 
   1   8   2      163.97      158.22      2.07 o 
   2   8   2      635.20      637.99      5.89 o 
   3   8   2      321.40      308.28      3.93 o 
   4   8   2     1410.00     1365.98     13.80 o 
   5   8   2      172.92      158.45      2.56 o 
   6   8   2      107.79       88.58      2.00 o 
   7   8   2       45.66       42.99      1.48 o 
   8   8   2       30.57       45.70      1.61 o 
   9   8   2       57.08       63.78      1.91 o 
   1   9   2      883.33      943.56      8.42 o 
   2   9   2      763.45      758.26      7.33 o 
   3   9   2      129.88      123.12      2.09 o 
   4   9   2       49.71       50.06      1.47 o 
   5   9   2      103.00       96.44      2.20 o 
   6   9   2       78.47       77.72      1.97 o 
   7   9   2      138.13      113.19      2.49 o 
   8   9   2        7.47        9.97      1.03 o 
   0  10   2       74.02       56.74      1.83 o 
   1  10   2      493.55      496.71      5.27 o 
   2  10   2        9.98       11.46      0.87 o 
   3  10   2      884.91      881.40      9.57 o 
   4  10   2      153.77      163.46      2.81 o 
   5  10   2      348.50      357.27      5.11 o 
   6  10   2       38.12       55.25      1.95 o 
   7  10   2        0.13       -0.38      0.76 o 
   1  11   2        8.67        4.06      0.74 o 
   2  11   2      347.33      349.17      4.41 o 
   3  11   2       21.61       23.32      1.23 o 
   4  11   2       35.04       33.03      1.51 o 
   5  11   2        2.30       12.40      1.15 o 
   6  11   2       38.97       39.71      4.99 o 
   0  12   2        1.82        1.66      1.16 o 
   1  12   2       26.83       26.72      1.21 o 
   2  12   2      140.58      127.37      2.75 o 
   3  12   2       71.57       73.97      2.79 o 
   4  12   2       10.10       14.59      3.69 o 
   1   1   3     9521.89     9976.88     86.17 o 
   2   1   3     3338.76     3072.50     22.63 o 
   3   1   3      179.61      158.69      3.48 o 
   4   1   3      898.32     1109.86      8.46 o 
   5   1   3      435.29      522.78      4.09 o 
   6   1   3        3.03        1.63      0.41 o 
   7   1   3       31.26       47.81      0.95 o 
   8   1   3       37.38       36.32      1.03 o 
   9   1   3      383.42      359.88      4.52 o 
  10   1   3      338.48      331.59      4.74 o 
  11   1   3       33.33       31.67      1.42 o 
  12   1   3      137.84      150.77      3.08 o 
   0   2   3     3297.97     3361.84     63.64 o 
   1   2   3      231.30      151.23      1.77 o 
   2   2   3      339.78      274.16      2.25 o 
   3   2   3      334.62      293.16      2.47 o 
   4   2   3     1640.84     1636.80     11.88 o 
   5   2   3      391.03      348.22      2.89 o 
   6   2   3     3762.22     3925.61     30.06 o 
   7   2   3        2.82        3.92      0.50 o 
   8   2   3      504.30      562.27      5.60 o 
   9   2   3      910.99     1009.17      9.95 o 
  10   2   3      262.22      206.59      3.42 o 
  11   2   3      130.93      136.71      2.78 o 
  12   2   3      124.67      113.01      2.64 o 
   1   3   3      996.30      872.28      7.02 o 
   2   3   3     1347.38     1372.57     11.07 o 
   3   3   3     2752.29     2685.54     19.18 o 
   4   3   3      965.31      987.83      7.35 o 
   5   3   3      887.22      772.69      6.16 o 
   6   3   3      562.03      555.96      5.06 o 
   7   3   3      273.65      324.41      3.20 o 
   8   3   3      320.19      312.02      3.51 o 
   9   3   3      574.83      594.07      6.36 o 
  10   3   3        2.21        4.19      0.83 o 
  11   3   3        1.47        2.18      0.78 o 
  12   3   3        6.92        7.61      1.27 o 
   0   4   3      807.68      732.00      8.57 o 
   1   4   3     1456.45     1469.59     11.31 o 
   2   4   3      281.12      261.05      2.32 o 
   3   4   3      508.92      636.35      4.70 o 
   4   4   3      280.98      313.63      2.74 o 
   5   4   3      669.28      680.88      5.78 o 
   6   4   3        3.33        1.20      0.43 o 
   7   4   3      213.19      231.80      2.53 o 
   8   4   3       54.49       34.19      1.01 o 
   9   4   3       95.69       88.83      1.67 o 
  10   4   3       30.97       53.01      1.44 o 
  11   4   3      137.60      136.06      2.81 o 
   1   5   3     1205.23     1137.58      9.95 o 
   2   5   3        0.32        6.45      0.48 o 
   3   5   3        0.93        6.25      0.41 o 
   4   5   3     1578.76     1579.86     13.09 o 
   5   5   3      167.87      180.65      2.51 o 
   6   5   3      393.50      356.42      3.61 o 
   7   5   3      104.81       95.93      1.64 o 
   8   5   3       99.25      102.92      1.76 o 
   9   5   3        2.46        2.98      0.68 o 
  10   5   3      627.05      655.22      8.07 o 
  11   5   3       65.37       63.05      2.30 o 
   0   6   3       89.46      123.42      2.79 o 
   1   6   3      952.96      914.81      8.05 o 
   2   6   3       42.81       39.23      0.82 o 
   3   6   3       30.58       15.76      0.59 o 
   4   6   3     1363.01     1284.65     10.75 o 
   5   6   3     1282.70     1258.22     11.28 o 
   6   6   3     1191.36     1224.59     11.09 o 
   7   6   3      231.77      229.31      3.02 o 
   8   6   3        2.97       11.36      0.81 o 
   9   6   3       13.70       14.86      0.99 o 
  10   6   3       78.76       78.89      2.06 o 
  11   6   3      302.16      294.81      7.50 o 
   1   7   3      222.02      258.02      2.87 o 
   2   7   3      351.37      314.48      3.23 o 
   3   7   3      968.11      978.22      9.31 o 
   4   7   3      154.47      148.41      2.35 o 
   5   7   3       15.53       12.66      0.83 o 
   6   7   3      262.96      251.85      3.24 o 
   7   7   3      410.45      400.14      4.94 o 
   8   7   3       62.01       52.36      1.51 o 
   9   7   3      225.70      238.93      3.60 o 
  10   7   3       19.19       19.35      1.28 o 
   0   8   3      809.84      875.72     11.00 o 
   1   8   3      218.39      195.50      2.45 o 
   2   8   3      240.03      257.84      3.20 o 
   3   8   3     3271.07     3180.15     28.72 o 
   4   8   3        0.03        0.68      0.60 o 
   5   8   3       60.44       57.96      1.49 o 
   6   8   3       17.76       11.80      0.92 o 
   7   8   3       10.87        8.73      0.90 o 
   8   8   3       30.40       29.53      1.37 o 
   9   8   3      134.77      153.65      3.01 o 
   1   9   3      335.01      375.83      3.94 o 
   2   9   3      497.13      474.55      4.97 o 
   3   9   3        2.94        2.11      0.60 o 
   4   9   3     1263.59     1288.19     13.25 o 
   5   9   3        5.03        1.76      0.70 o 
   6   9   3       56.79       43.87      1.59 o 
   7   9   3       54.76       56.05      1.78 o 
   8   9   3        0.48        1.03      0.77 o 
   0  10   3      181.72      209.05      3.79 o 
   1  10   3      154.85      139.58      2.19 o 
   2  10   3      136.44      145.78      2.40 o 
   3  10   3       21.79       23.80      1.15 o 
   4  10   3      385.87      341.84      4.58 o 
   5  10   3       11.17       12.69      1.08 o 
   6  10   3       51.40       33.81      1.49 o 
   7  10   3        0.11        1.62      0.90 o 
   1  11   3       74.38       66.70      1.65 o 
   2  11   3      176.29      177.65      2.81 o 
   3  11   3      259.06      265.65      3.91 o 
   4  11   3      475.92      473.92      6.33 o 
   5  11   3      170.21      196.18      4.91 o 
   6  11   3      172.95      188.65     10.36 o 
   0  12   3      815.31      784.83     13.50 o 
   1  12   3        9.33       10.62      0.98 o 
   2  12   3      106.64      100.87      2.46 o 
   3  12   3      190.10      195.30      4.47 o 
   4  12   3       43.08       42.48      5.17 o 
   1   0   4     2453.58     2828.63     33.90 o 
   2   0   4      129.97      143.26      2.01 o 
   3   0   4     6712.02     6872.87     66.23 o 
   4   0   4     4450.45     4495.68     46.79 o 
   5   0   4       96.58      102.71      1.67 o 
   6   0   4     4366.81     4440.40     46.46 o 
   7   0   4       27.06       62.02      2.33 o 
   8   0   4     7240.56     7233.92    100.85 o 
   9   0   4       98.59      128.17      3.00 o 
  10   0   4      262.23      193.94      5.26 o 
  11   0   4      497.02      481.83      9.13 o 
  12   0   4       77.68       60.95      2.79 o 
   1   1   4    11557.25    11173.74    115.02 o 
   2   1   4      647.84      712.96      5.26 o 
   3   1   4      121.93      103.89      1.08 o 
   4   1   4     2261.82     2218.25     16.56 o 
   5   1   4        0.21        5.54      1.48 o 
   6   1   4      196.15      195.66      2.06 o 
   7   1   4      216.98      188.40      2.10 o 
   8   1   4      162.60      166.75      2.27 o 
   9   1   4        0.04        1.05      0.63 o 
  10   1   4      445.36      406.09      5.50 o 
  11   1   4      266.63      255.90      4.11 o 
  12   1   4       53.42       53.79      1.99 o 
   0   2   4     1366.32     1281.45     24.71 o 
   1   2   4      597.88      475.47      3.69 o 
   2   2   4        9.10       16.66      0.39 o 
   3   2   4      240.46      262.51      2.28 o 
   4   2   4      227.32      275.65      2.44 o 
   5   2   4      162.38      134.39      1.46 o 
   6   2   4      694.23      687.99      5.78 o 
   7   2   4      328.99      310.70      3.20 o 
   8   2   4      228.68      171.25      2.32 o 
   9   2   4       17.68       13.55      0.87 o 
  10   2   4       42.41       30.86      1.49 o 
  11   2   4       35.32       27.92      1.37 o 
  12   2   4      199.16      186.30      3.50 o 
   1   3   4    11907.44    11253.31    149.58 o 
   2   3   4      548.86      639.59      5.34 o 
   3   3   4      443.61      392.78      3.14 o 
   4   3   4      227.45      206.55      1.88 o 
   5   3   4     1020.30     1033.30      8.07 o 
   6   3   4     1532.68     1489.69     12.34 o 
   7   3   4     1403.51     1348.44     11.00 o 
   8   3   4       96.82       90.89      1.53 o 
   9   3   4      110.71      116.72      2.03 o 
  10   3   4      192.43      187.51      3.02 o 
  11   3   4      208.66      194.80      3.46 o 
  12   3   4      131.78      153.00      4.38 o 
   1   4   4     1492.83     1596.35     16.73 o 
   2   4   4      279.19      252.29      2.07 o 
   3   4   4        8.03        0.85      0.21 o 
   4   4   4      533.73      484.51      3.89 o 
   5   4   4      538.90      596.07      4.93 o 
   6   4   4     3260.85     3364.23     26.17 o 
   7   4   4      441.38      457.86      4.28 o 
   8   4   4     1886.85     2020.83     17.77 o 
   9   4   4      280.22      264.93      3.74 o 
  10   4   4      243.41      210.58      3.06 o 
  11   4   4       81.71       80.73      2.31 o 
   1   5   4       42.30       34.83      0.68 o 
   2   5   4       27.18       34.68      0.72 o 
   3   5   4      425.54      350.02      3.16 o 
   4   5   4      498.98      410.39      3.54 o 
   5   5   4     4206.65     4171.34     32.26 o 
   6   5   4        3.33        2.86      0.50 o 
   7   5   4      854.46      859.87      7.72 o 
   8   5   4      222.80      204.96      2.68 o 
   9   5   4      104.20      131.79      2.37 o 
  10   5   4      106.26      110.38      2.43 o 
  11   5   4       93.59      100.27      2.88 o 
   0   6   4     2195.37     2204.31     26.95 o 
   1   6   4      367.53      316.34      3.09 o 
   2   6   4     2974.76     2971.48     33.92 o 
   3   6   4      131.90      122.35      1.52 o 
   4   6   4        3.43        3.33      0.53 o 
   5   6   4      798.68      753.61      8.03 o 
   6   6   4     1416.96     1438.71     12.88 o 
   7   6   4      116.67       99.62      1.81 o 
   8   6   4      293.21      263.14      3.45 o 
   9   6   4       24.51       25.65      1.25 o 
  10   6   4        0.29        1.83      0.87 o 
   1   7   4     1150.90     1120.16      9.98 o 
   2   7   4      433.83      438.02      4.21 o 
   3   7   4      321.09      300.70      3.31 o 
   4   7   4       19.54       17.52      0.89 o 
   5   7   4        9.58       17.16      0.87 o 
   6   7   4      282.61      277.84      3.78 o 
   7   7   4      122.41       99.33      1.99 o 
   8   7   4       31.13       28.06      1.18 o 
   9   7   4      214.94      195.50      3.42 o 
  10   7   4       30.23       31.26      2.03 o 
   0   8   4      297.14      319.12      4.77 o 
   1   8   4        8.69        6.90      0.61 o 
   2   8   4      491.42      514.67      5.22 o 
   3   8   4      226.08      224.84      2.95 o 
   4   8   4       80.60       63.61      1.54 o 
   5   8   4       54.81       52.81      1.45 o 
   6   8   4       41.75       31.90      1.30 o 
   7   8   4        4.84        4.03      0.79 o 
   8   8   4       17.03       17.22      1.14 o 
   9   8   4        4.42        6.82      1.05 o 
   1   9   4       11.26        8.43      0.66 o 
   2   9   4      342.47      341.25      4.07 o 
   3   9   4      163.63      160.94      2.63 o 
   4   9   4      294.97      294.92      4.35 o 
   5   9   4      977.38      891.58      9.66 o 
   6   9   4       54.86       41.25      1.62 o 
   7   9   4      750.17      747.55      9.07 o 
   8   9   4        6.61        7.66      1.00 o 
   0  10   4      579.40      543.63      7.66 o 
   1  10   4        0.13       -0.34      0.57 o 
   2  10   4     1382.25     1393.25     13.46 o 
   3  10   4      142.17      143.51      2.78 o 
   4  10   4       32.21       41.88      1.46 o 
   5  10   4      164.72      168.05      3.84 o 
   6  10   4       23.82       18.12      1.22 o 
   7  10   4       14.45       10.92      1.17 o 
   1  11   4        0.01        1.24      0.60 o 
   2  11   4       44.46       44.12      1.51 o 
   3  11   4       69.97       61.06      1.75 o 
   4  11   4       20.86       19.80      1.20 o 
   5  11   4       14.42       25.22      1.41 o 
   6  11   4        0.03        2.22      2.58 o 
   0  12   4      616.81      633.25     13.64 o 
   1  12   4        6.22        6.90      0.99 o 
   2  12   4      113.31      119.86      3.02 o 
   3  12   4      110.22      112.09      3.79 o 
   1   1   5    34655.20    33413.84    465.49 o 
   2   1   5       73.62       84.52      1.75 o 
   3   1   5      343.37      312.55      2.64 o 
   4   1   5      389.76      321.48      2.77 o 
   5   1   5     1880.79     2004.78     15.10 o 
   6   1   5       10.94       10.60      0.47 o 
   7   1   5      699.31      635.29      6.12 o 
   8   1   5      148.11      169.71      2.29 o 
   9   1   5      781.48      797.17      8.38 o 
  10   1   5      296.15      284.67      4.27 o 
  11   1   5      331.25      313.09      6.52 o 
  12   1   5        2.01        1.36      0.87 o 
   0   2   5       36.38       31.37      0.88 o 
   1   2   5        1.12        2.43      0.17 o 
   2   2   5     4556.05     4709.58     34.24 o 
   3   2   5      762.01      798.97      5.96 o 
   4   2   5      666.13      553.73      4.63 o 
   5   2   5      110.56      162.69      1.69 o 
   6   2   5     6270.94     6566.25     50.83 o 
   7   2   5      226.17      199.04      2.34 o 
   8   2   5     5114.67     5184.91     43.90 o 
   9   2   5      193.85      186.67      2.69 o 
  10   2   5      545.33      491.06      5.96 o 
  11   2   5      131.49      124.59      2.66 o 
  12   2   5       56.25       53.20      2.17 o 
   1   3   5      118.00      199.62      1.78 o 
   2   3   5        6.39       10.49      0.41 o 
   3   3   5     3119.55     3262.80     23.97 o 
   4   3   5      127.24      117.62      1.33 o 
   5   3   5      113.36      103.89      1.29 o 
   6   3   5       27.12       31.76      0.83 o 
   7   3   5      724.19      782.07      6.73 o 
   8   3   5      252.32      209.86      2.54 o 
   9   3   5        8.40        5.30      0.68 o 
  10   3   5      134.99      134.38      2.48 o 
  11   3   5      389.49      391.36      5.56 o 
  12   3   5       10.48       13.64      1.67 o 
   0   4   5     3292.57     3062.23     34.25 o 
   1   4   5     1990.36     2024.18     15.02 o 
   2   4   5     1795.35     1889.57     13.21 o 
   3   4   5        4.89        3.29      0.27 o 
   4   4   5      884.30      909.62      7.40 o 
   5   4   5        8.08        4.46      0.43 o 
   6   4   5     2584.22     2481.51     19.54 o 
   7   4   5      427.18      430.40      4.22 o 
   8   4   5     1526.16     1466.19     13.20 o 
   9   4   5        9.65        7.56      0.73 o 
  10   4   5        0.22        3.21      0.68 o 
  11   4   5       84.31       96.47      2.53 o 
   1   5   5     4393.23     4245.64     32.10 o 
   2   5   5     1067.06     1206.87      9.20 o 
   3   5   5     1374.47     1381.93      9.86 o 
   4   5   5      116.91      106.98      1.47 o 
   5   5   5      185.63      164.12      2.67 o 
   6   5   5       10.84        9.96      0.63 o 
   7   5   5     1817.29     1751.83     14.79 o 
   8   5   5       58.58       56.40      1.48 o 
   9   5   5       51.85       57.14      1.48 o 
  10   5   5        7.07        8.11      0.92 o 
  11   5   5        0.51        3.74      0.93 o 
   0   6   5      986.47     1087.69     12.00 o 
   1   6   5      659.66      720.72      5.99 o 
   2   6   5     1417.73     1379.79     12.30 o 
   3   6   5       81.92      105.58      1.40 o 
   4   6   5      630.45      564.57      5.23 o 
   5   6   5      114.14      122.80      1.83 o 
   6   6   5      168.75      167.57      2.28 o 
   7   6   5        2.38       10.99      0.74 o 
   8   6   5      709.41      765.54      7.91 o 
   9   6   5        0.00        0.40      0.63 o 
  10   6   5      207.06      233.93      4.14 o 
   1   7   5      407.91      361.09      3.61 o 
   2   7   5      264.46      249.55      2.72 o 
   3   7   5      618.30      621.27      6.01 o 
   4   7   5       68.18       71.87      1.57 o 
   5   7   5     2993.26     2845.95     25.87 o 
   6   7   5        0.30        0.55      0.53 o 
   7   7   5      888.00      868.06      9.34 o 
   8   7   5       43.10       40.79      1.38 o 
   9   7   5      598.96      653.16      8.11 o 
  10   7   5       27.53       34.18      1.69 o 
   0   8   5     6132.05     6428.10     87.04 o 
   1   8   5      141.00      126.82      2.07 o 
   2   8   5      943.85      968.82      9.00 o 
   3   8   5      112.41      137.23      2.26 o 
   4   8   5       49.09       56.86      1.48 o 
   5   8   5      400.03      394.06      4.87 o 
   6   8   5      310.68      298.14      4.03 o 
   7   8   5        0.51        1.27      0.69 o 
   8   8   5       24.48       36.55      1.50 o 
   9   8   5        5.64        4.61      1.00 o 
   1   9   5        2.67        6.90      0.67 o 
   2   9   5       10.45       10.65      0.74 o 
   3   9   5       18.11       17.60      0.98 o 
   4   9   5       57.11       47.43      1.73 o 
   5   9   5        4.54       11.22      0.93 o 
   6   9   5       72.38       66.74      1.86 o 
   7   9   5      131.38      147.99      2.91 o 
   8   9   5        4.03        3.42      0.85 o 
   0  10   5      460.64      512.39      7.33 o 
   1  10   5        0.48        2.25      0.60 o 
   2  10   5      687.33      703.73     10.60 o 
   3  10   5       95.19      105.70      2.18 o 
   4  10   5       21.70       24.43      1.19 o 
   5  10   5        1.61        2.02      0.71 o 
   6  10   5       10.88        4.70      0.90 o 
   7  10   5       28.07       22.23      2.71 o 
   1  11   5        4.44        9.40      0.84 o 
   2  11   5       80.45       82.71      1.97 o 
   3  11   5        1.26        1.55      0.74 o 
   4  11   5      191.08      182.51      3.15 o 
   5  11   5      422.38      452.11      7.22 o 
   0  12   5       39.17       26.58      2.00 o 
   1  12   5        3.80        2.48      0.88 o 
   2  12   5      266.06      267.79      4.90 o 
   3  12   5       48.44       42.17      3.25 o 
   0   0   6    20802.11    19275.04    475.77 o 
   1   0   6      130.16      197.13      2.82 o 
   2   0   6       62.21      110.63      1.54 o 
   4   0   6        1.67       19.64      0.60 o 
   5   0   6     1943.73     2068.47     22.01 o 
   6   0   6     2285.18     2518.16     28.95 o 
   7   0   6      429.18      392.61      5.84 o 
   8   0   6      912.21      902.53     12.74 o 
   9   0   6       88.76       71.61      2.60 o 
  10   0   6      546.20      485.01      8.95 o 
  11   0   6      374.79      361.48      7.40 o 
  12   0   6       37.39       33.71      2.27 o 
   1   1   6     3927.40     3847.59     29.00 o 
   2   1   6      940.80     1157.92      8.42 o 
   3   1   6       18.16       26.04      0.60 o 
   4   1   6      969.24     1100.67      8.46 o 
   5   1   6      142.16      132.71      2.03 o 
   6   1   6       48.58       53.98      1.06 o 
   7   1   6      192.97      175.12      3.11 o 
   8   1   6       18.97       15.84      0.93 o 
   9   1   6      377.50      362.36      4.07 o 
  10   1   6      532.96      562.13      7.64 o 
  11   1   6        0.27        2.01      0.77 o 
  12   1   6       10.15       12.83      1.27 o 
   0   2   6      604.53      720.42      8.51 o 
   1   2   6        1.05        0.98      0.16 o 
   2   2   6       54.78       42.12      0.57 o 
   3   2   6      140.92      147.29      1.41 o 
   4   2   6       11.71        9.84      0.42 o 
   5   2   6       34.14       36.53      0.74 o 
   6   2   6      111.30      125.00      1.92 o 
   7   2   6        1.08        2.72      0.46 o 
   8   2   6      679.41      622.32      6.17 o 
   9   2   6       37.44       37.82      1.14 o 
  10   2   6      167.38      127.07      2.40 o 
  11   2   6        1.04        4.51      0.87 o 
  12   2   6       43.05       46.94      2.49 o 
   1   3   6     5623.69     5561.99     52.84 o 
   2   3   6     1191.60     1144.13      8.13 o 
   3   3   6     6112.51     6370.28     48.32 o 
   4   3   6      948.71     1059.45      8.25 o 
   5   3   6       85.45       89.17      1.19 o 
   6   3   6      662.51      727.61      6.22 o 
   7   3   6       43.03       38.94      1.02 o 
   8   3   6      147.67      138.09      1.97 o 
   9   3   6        0.48        2.86      0.64 o 
  10   3   6       78.30       85.03      1.83 o 
  11   3   6       56.10       57.07      1.83 o 
   0   4   6     4098.19     4445.16     53.33 o 
   1   4   6       50.18       33.81      0.58 o 
   2   4   6      612.56      562.57      4.51 o 
   3   4   6     1234.72     1358.29      9.66 o 
   4   4   6      403.28      324.21      2.94 o 
   5   4   6      491.03      482.84      4.30 o 
   6   4   6     3294.19     3345.51     27.21 o 
   7   4   6       25.25       16.91      0.80 o 
   8   4   6      773.13      868.99      7.90 o 
   9   4   6      298.83      283.74      3.66 o 
  10   4   6      131.25      144.02      2.46 o 
  11   4   6      164.57      185.69      3.61 o 
   1   5   6        6.24       11.86      0.45 o 
   2   5   6        6.30       22.00      0.83 o 
   3   5   6      819.13      750.38      5.81 o 
   4   5   6       34.99       23.05      0.68 o 
   5   5   6     1702.23     1763.76     15.43 o 
   6   5   6        9.67        5.61      0.56 o 
   7   5   6      449.58      506.25      4.96 o 
   8   5   6        4.01        4.11      0.69 o 
   9   5   6      285.53      288.85      3.76 o 
  10   5   6        0.00        0.22      0.67 o 
  11   5   6       59.02       60.43      2.39 o 
   0   6   6     1576.11     1604.75     17.35 o 
   1   6   6      612.00      643.84      5.48 o 
   2   6   6     2605.89     2666.69     20.02 o 
   3   6   6      534.14      532.44      4.71 o 
   4   6   6        6.04       11.32      0.64 o 
   5   6   6      594.54      607.48      5.95 o 
   6   6   6        1.76        1.75      0.53 o 
   7   6   6       11.56       13.72      0.77 o 
   8   6   6       84.00       74.88      1.79 o 
   9   6   6       68.19       64.42      1.73 o 
  10   6   6       67.60       94.40      2.66 o 
   1   7   6      233.12      180.42      2.18 o 
   2   7   6      295.83      249.79      3.84 o 
   3   7   6       17.65       15.24      0.79 o 
   4   7   6      521.07      475.23      4.88 o 
   5   7   6       17.36       18.73      0.90 o 
   6   7   6      409.79      417.19      5.80 o 
   7   7   6        2.21        4.31      0.69 o 
   8   7   6       87.22       87.75      2.10 o 
   9   7   6      162.24      164.93      3.56 o 
  10   7   6      213.31      234.84      6.30 o 
   0   8   6     1253.77     1402.64     16.95 o 
   1   8   6        0.26        0.05      0.46 o 
   2   8   6      150.97      182.25      2.42 o 
   3   8   6       16.92       16.78      0.86 o 
   4   8   6      587.63      525.62      6.07 o 
   5   8   6       75.40       64.55      1.60 o 
   6   8   6      183.83      142.31      2.50 o 
   7   8   6        1.92        0.74      0.68 o 
   8   8   6       71.48       75.44      2.70 o 
   9   8   6        1.05        1.28      1.10 o 
   1   9   6        0.08        1.02      0.53 o 
   2   9   6      236.10      213.05      2.96 o 
   3   9   6      796.49      794.35     11.73 o 
   4   9   6      455.29      434.80      5.78 o 
   5   9   6      160.80      130.87      2.44 o 
   6   9   6       19.51       21.20      1.13 o 
   7   9   6      230.06      238.63      4.47 o 
   8   9   6        0.06       -0.17      1.02 o 
   0  10   6      711.88      629.15      9.60 o 
   1  10   6       65.15       69.24      1.54 o 
   2  10   6      137.11      128.10      2.26 o 
   3  10   6      296.67      314.31      4.30 o 
   4  10   6       12.34       18.32      1.10 o 
   5  10   6      184.27      185.36      3.28 o 
   6  10   6        0.69       -0.55      0.77 o 
   7  10   6       15.51       14.06      2.31 o 
   1  11   6        0.03       -0.54      0.60 o 
   2  11   6        6.43        4.27      0.78 o 
   3  11   6       13.49       12.62      1.04 o 
   4  11   6       16.38       19.38      1.27 o 
   5  11   6       40.15       50.92      3.58 o 
   0  12   6       21.49       16.70      1.65 o 
   1  12   6       54.69       54.94      2.57 o 
   2  12   6       42.10       39.93      2.06 o 
   3  12   6      233.75      239.95      6.56 o 
   1   1   7     7842.52     7895.24     65.21 o 
   2   1   7      114.41       74.20      1.74 o 
   3   1   7     1260.24     1395.57      9.83 o 
   4   1   7      471.93      420.71      3.40 o 
   5   1   7       24.35       20.47      0.54 o 
   6   1   7      327.98      343.87      3.30 o 
   7   1   7      633.56      655.21      6.02 o 
   8   1   7        0.22       -0.22      0.45 o 
   9   1   7      117.09      101.61      1.79 o 
  10   1   7       41.31       45.88      1.45 o 
  11   1   7       69.13       61.48      1.99 o 
  12   1   7       40.14       42.51      9.88 o 
   0   2   7      575.43      443.25      5.46 o 
   1   2   7        1.40        7.16      0.50 o 
   2   2   7       11.21       17.03      0.63 o 
   3   2   7      541.01      450.76      3.56 o 
   4   2   7     1408.12     1508.87     11.07 o 
   5   2   7     1590.06     1664.56     12.69 o 
   6   2   7      575.88      564.57      4.99 o 
   7   2   7       34.42       34.20      0.90 o 
   8   2   7      282.29      310.29      3.56 o 
   9   2   7       38.79       34.90      1.11 o 
  10   2   7       36.56       28.36      1.23 o 
  11   2   7      102.78      112.78      2.97 o 
   1   3   7      299.75      268.10      2.34 o 
   2   3   7       14.02       24.80      0.63 o 
   3   3   7       40.27       25.76      0.57 o 
   4   3   7      456.51      457.69      3.90 o 
   5   3   7       99.50      108.31      1.49 o 
   6   3   7       65.13       85.17      1.25 o 
   7   3   7      108.57      127.83      1.83 o 
   8   3   7      291.64      282.98      3.36 o 
   9   3   7      280.28      312.98      3.71 o 
  10   3   7       38.16       44.87      1.45 o 
  11   3   7       84.57       86.86      2.23 o 
   0   4   7     2313.88     2566.10     26.67 o 
   1   4   7        8.74       18.33      0.46 o 
   2   4   7       61.43       77.19      0.94 o 
   3   4   7      135.87      125.53      1.30 o 
   4   4   7     1225.10     1256.26      9.77 o 
   5   4   7      111.35       81.38      1.20 o 
   6   4   7      188.76      191.92      2.26 o 
   7   4   7       68.73       71.07      1.34 o 
   8   4   7       25.52       13.42      0.75 o 
   9   4   7        0.15       -0.49      0.53 o 
  10   4   7       21.47       37.99      1.46 o 
  11   4   7        2.08        1.65      0.88 o 
   1   5   7      225.66      192.36      1.89 o 
   2   5   7      395.42      346.55      2.95 o 
   3   5   7      947.50      921.00      7.89 o 
   4   5   7     1675.13     1672.29     14.60 o 
   5   5   7      171.24      171.67      2.03 o 
   6   5   7      215.55      248.85      2.82 o 
   7   5   7      283.63      306.77      3.89 o 
   8   5   7       18.60       19.30      0.89 o 
   9   5   7       12.86       14.17      1.02 o 
  10   5   7      280.33      298.19      5.24 o 
  11   5   7       85.08       71.09      2.79 o 
   0   6   7      249.45      237.88      3.38 o 
   1   6   7      157.26      143.96      1.68 o 
   2   6   7     2036.50     2131.90     16.16 o 
   3   6   7      613.39      659.75      5.98 o 
   4   6   7     1275.52     1212.39     10.92 o 
   5   6   7      160.36      160.86      2.20 o 
   6   6   7      285.93      259.56      3.11 o 
   7   6   7       32.76       31.93      1.05 o 
   8   6   7      170.51      196.70      3.44 o 
   9   6   7      261.03      261.42      5.80 o 
  10   6   7      164.15      151.40      3.44 o 
   1   7   7      572.62      639.59      5.86 o 
   2   7   7       72.75       67.90      1.32 o 
   3   7   7     1365.53     1393.91     13.16 o 
   4   7   7        1.41        3.69      0.57 o 
   5   7   7      814.55      766.23      7.80 o 
   6   7   7       56.78       49.21      1.32 o 
   7   7   7      539.42      489.07      5.81 o 
   8   7   7        4.00        1.47      0.81 o 
   9   7   7        5.11       13.20      1.20 o 
   0   8   7     1719.89     1697.12     20.27 o 
   1   8   7      357.80      370.66      3.83 o 
   2   8   7      498.32      516.20      5.59 o 
   3   8   7     1051.28     1102.93     10.75 o 
   4   8   7        0.02        1.96      0.76 o 
   5   8   7      200.49      230.14      3.34 o 
   6   8   7       64.37       62.59      1.73 o 
   7   8   7       21.91       19.36      1.24 o 
   8   8   7      214.73      216.24      4.30 o 
   9   8   7      266.97      291.19      7.67 o 
   1   9   7        9.83       15.08      0.81 o 
   2   9   7      215.39      214.32      3.00 o 
   3   9   7       84.51       91.44      1.85 o 
   4   9   7      354.98      347.24      4.80 o 
   5   9   7       49.85       54.48      1.65 o 
   6   9   7       36.54       40.85      1.53 o 
   7   9   7       58.09       58.15      2.13 o 
   8   9   7      162.31      173.41      5.46 o 
   0  10   7        4.74        0.67      0.91 o 
   1  10   7       52.81       63.57      1.47 o 
   2  10   7        9.34       14.36      0.93 o 
   3  10   7        4.67        9.71      0.96 o 
   4  10   7      148.10      131.53      3.97 o 
   5  10   7        0.26        0.02      0.96 o 
   6  10   7       25.09       21.37      1.40 o 
   1  11   7      236.00      239.06      3.67 o 
   2  11   7      289.85      294.83      4.84 o 
   3  11   7        2.15        4.33      0.89 o 
   4  11   7      283.27      308.71      5.73 o 
   5  11   7       49.03       56.37      3.91 o 
   0  12   7        0.87        0.55      2.58 o 
   1  12   7       85.65       86.55      3.64 o 
   2  12   7       33.15       33.18      3.71 o 
   0   0   8      198.53      253.66      5.71 o 
   1   0   8     3448.09     3675.89     41.50 o 
   2   0   8     9372.89     9361.26    102.30 o 
   3   0   8     4148.39     4501.77     43.69 o 
   4   0   8      331.07      362.76      4.74 o 
   5   0   8      117.80      175.92      2.75 o 
   6   0   8       67.44       52.68      2.01 o 
   7   0   8      117.10      119.35      3.22 o 
   8   0   8      396.42      392.50      5.73 o 
   9   0   8      225.86      197.29      4.18 o 
  10   0   8        6.52        5.58      1.06 o 
  11   0   8      130.23      152.36      4.97 o 
   2   1   8     2257.89     2437.23     17.47 o 
   3   1   8     1536.12     1708.93     11.98 o 
   4   1   8       72.11       67.66      1.66 o 
   5   1   8       25.91       44.43      2.08 o 
   6   1   8       26.22       30.82      0.98 o 
   7   1   8      509.84      558.26      5.30 o 
   8   1   8      372.38      379.37      3.95 o 
   9   1   8      655.37      639.43      6.47 o 
  10   1   8       52.52       60.87      1.65 o 
  11   1   8       21.57       17.10      1.41 o 
   0   2   8    15808.64    16452.18    228.75 o 
   1   2   8      263.94      269.80      2.35 o 
   2   2   8     1620.07     1832.74     13.26 o 
   3   2   8      198.78      238.41      2.02 o 
   4   2   8       22.55       33.53      0.81 o 
   5   2   8       23.49       19.62      0.64 o 
   6   2   8      326.47      328.93      3.35 o 
   7   2   8        0.16       -0.27      0.43 o 
   8   2   8       11.86        6.54      0.65 o 
   9   2   8        0.07        0.69      0.58 o 
  10   2   8        3.10        2.02      0.73 o 
  11   2   8       87.84       88.59      2.23 o 
   1   3   8      176.86      139.74      1.39 o 
   2   3   8      286.76      281.52      2.43 o 
   3   3   8      118.11       91.21      1.09 o 
   4   3   8     1881.07     1872.71     14.69 o 
   5   3   8     1427.35     1436.73     11.58 o 
   6   3   8       50.09       57.01      1.10 o 
   7   3   8     1443.65     1528.38     13.55 o 
   8   3   8       82.40       94.74      1.78 o 
   9   3   8      765.71      720.64      7.53 o 
  10   3   8      335.50      345.35      4.59 o 
  11   3   8       27.55       20.36      1.29 o 
   0   4   8     4838.09     4802.99     48.04 o 
   1   4   8      718.71      755.83      5.59 o 
   2   4   8     1814.37     1839.89     13.42 o 
   3   4   8     1173.15     1218.38      9.10 o 
   4   4   8      807.81      813.23      7.05 o 
   5   4   8      409.49      387.61      3.82 o 
   6   4   8      387.02      402.21      3.70 o 
   7   4   8       11.27       16.21      0.80 o 
   8   4   8       84.11       99.85      1.77 o 
   9   4   8      222.63      209.62      3.18 o 
  10   4   8       23.20       28.31      1.34 o 
  11   4   8       95.30      100.07      2.62 o 
   1   5   8     2579.58     2733.50     21.05 o 
   2   5   8      316.62      292.81      2.60 o 
   3   5   8     1457.90     1441.07     11.57 o 
   4   5   8       65.82       91.50      1.36 o 
   5   5   8     1562.54     1556.58     13.16 o 
   6   5   8        1.07        1.15      0.54 o 
   7   5   8      109.98      129.71      2.13 o 
   8   5   8      171.41      172.13      2.61 o 
   9   5   8       85.76       98.68      2.21 o 
  10   5   8       58.40       53.72      1.91 o 
   0   6   8      197.86      207.81      3.00 o 
   1   6   8      198.98      168.58      1.84 o 
   2   6   8       80.99       74.58      1.14 o 
   3   6   8     1302.91     1293.45     11.47 o 
   4   6   8       80.93       76.10      1.35 o 
   5   6   8      472.83      440.88      4.56 o 
   6   6   8      335.84      312.97      3.77 o 
   7   6   8       45.03       44.50      1.38 o 
   8   6   8      397.16      410.06      5.11 o 
   9   6   8      142.94      130.34      2.64 o 
  10   6   8       93.73      103.37      3.43 o 
   1   7   8       15.84       15.28      0.69 o 
   2   7   8     1265.67     1190.95     11.39 o 
   3   7   8       11.43       16.76      0.80 o 
   4   7   8      642.73      590.57      6.17 o 
   5   7   8       57.36       51.78      1.40 o 
   6   7   8       18.72       26.86      1.12 o 
   7   7   8      411.42      431.59      5.29 o 
   8   7   8       46.89       45.77      1.72 o 
   9   7   8        5.54        6.93      1.04 o 
   0   8   8        9.46       20.77      1.14 o 
   1   8   8       43.53       40.55      1.11 o 
   2   8   8       16.30       21.88      0.95 o 
   3   8   8       69.01       67.02      1.59 o 
   4   8   8      310.94      274.87      3.97 o 
   5   8   8        0.63        0.79      0.65 o 
   6   8   8       48.42       41.43      1.84 o 
   7   8   8        1.27        1.16      0.79 o 
   8   8   8        7.66        6.10      1.14 o 
   1   9   8      601.53      665.65      6.65 o 
   2   9   8      199.54      164.11      2.97 o 
   3   9   8      466.03      477.25      5.71 o 
   4   9   8      277.95      251.98      3.86 o 
   5   9   8       32.98       22.73      1.67 o 
   6   9   8       96.90       88.91      2.17 o 
   7   9   8        0.83        0.17      0.79 o 
   0  10   8       38.96       29.34      1.80 o 
   1  10   8       33.27       30.63      1.24 o 
   2  10   8       41.56       31.59      1.25 o 
   3  10   8      431.52      440.18      6.31 o 
   4  10   8       91.71      105.85      2.48 o 
   5  10   8      349.25      366.20      6.45 o 
   6  10   8      190.72      230.68      4.54 o 
   1  11   8        0.02       -0.42      0.83 o 
   2  11   8       30.11       30.38      1.45 o 
   3  11   8        0.00        0.23      0.79 o 
   4  11   8       42.06       44.68      1.94 o 
   0  12   8       24.60       27.88      4.25 o 
   1  12   8        0.04        1.61      1.60 o 
   1   1   9     3511.47     3418.10     36.78 o 
   2   1   9     1648.27     1730.53     12.94 o 
   3   1   9       19.17        9.25      0.46 o 
   4   1   9       40.63       50.00      0.82 o 
   5   1   9     1268.44     1297.79     10.97 o 
   6   1   9      333.19      318.31      3.15 o 
   7   1   9     5160.36     5194.13     43.56 o 
   8   1   9      220.59      244.98      3.02 o 
   9   1   9     1028.08      965.06     10.12 o 
  10   1   9       14.00       15.11      1.06 o 
  11   1   9        0.48        1.09      0.84 o 
   0   2   9    24333.20    23942.04    363.55 o 
   1   2   9     1201.39     1229.90      9.35 o 
   2   2   9     2908.13     2902.69     20.70 o 
   3   2   9        6.07        9.45      0.37 o 
   4   2   9        1.45        5.00      0.64 o 
   5   2   9      122.19      103.20      1.34 o 
   6   2   9      739.81      696.71      6.90 o 
   7   2   9      666.59      680.79      6.58 o 
   8   2   9      599.84      573.91      6.12 o 
   9   2   9       15.21        9.58      0.82 o 
  10   2   9       55.76       47.30      1.58 o 
  11   2   9       12.71       10.10      1.15 o 
   1   3   9        7.25        1.66      0.51 o 
   2   3   9       41.87       44.41      0.73 o 
   3   3   9     1211.14     1298.53     10.37 o 
   4   3   9      174.43      150.15      1.75 o 
   5   3   9        3.18        4.21      0.48 o 
   6   3   9        4.03       11.71      0.66 o 
   7   3   9      591.62      644.80      6.01 o 
   8   3   9      182.88      161.67      2.46 o 
   9   3   9       18.17       29.65      1.13 o 
  10   3   9      153.33      136.04      2.69 o 
  11   3   9       94.74      102.20      2.64 o 
   0   4   9     7296.30     7384.38     76.95 o 
   1   4   9     1587.70     1660.86     12.17 o 
   2   4   9     3014.64     3168.78     22.77 o 
   3   4   9       78.98       54.49      0.92 o 
   4   4   9     1377.06     1350.60     11.34 o 
   5   4   9      140.82      157.57      2.20 o 
   6   4   9     1993.85     2013.55     16.70 o 
   7   4   9        2.77        4.15      0.59 o 
   8   4   9      429.11      460.64      4.92 o 
   9   4   9      174.10      158.43      2.54 o 
  10   4   9       85.02       91.28      2.22 o 
  11   4   9       17.17       16.35      2.11 o 
   1   5   9     1911.67     1969.20     13.90 o 
   2   5   9       24.08       30.41      0.69 o 
   3   5   9       22.89       16.99      0.68 o 
   4   5   9      199.19      193.30      2.29 o 
   5   5   9     3588.75     3713.97     29.97 o 
   6   5   9        4.04        3.92      0.66 o 
   7   5   9     1284.75     1374.06     13.08 o 
   8   5   9       34.72       32.44      1.19 o 
   9   5   9      713.91      706.96      8.49 o 
  10   5   9        4.98        8.41      1.06 o 
   0   6   9     1916.16     2042.75     22.00 o 
   1   6   9        2.05        4.08      0.43 o 
   2   6   9      891.45      910.22      8.32 o 
   3   6   9      436.90      437.13      4.46 o 
   4   6   9      318.16      309.16      3.28 o 
   5   6   9       33.78       25.47      0.90 o 
   6   6   9      327.74      311.67      3.78 o 
   7   6   9       62.29       54.60      1.50 o 
   8   6   9       88.37       96.92      2.07 o 
   9   6   9        6.78        8.10      1.05 o 
  10   6   9      104.37      108.43      3.14 o 
   1   7   9     2233.31     2384.86     23.34 o 
   2   7   9       11.88        9.34      0.76 o 
   3   7   9     1720.85     1777.51     16.40 o 
   4   7   9        5.92        6.40      0.71 o 
   5   7   9       76.06       62.94      1.54 o 
   6   7   9       46.11       46.66      1.41 o 
   7   7   9      233.63      246.37      3.82 o 
   8   7   9        3.05        3.46      0.97 o 
   9   7   9       16.51       19.26      1.39 o 
   0   8   9        0.21        3.97      3.00 o 
   1   8   9      441.57      464.03      5.07 o 
   2   8   9      135.26      136.82      2.34 o 
   3   8   9      307.39      322.94      4.16 o 
   4   8   9      216.14      192.68      3.15 o 
   5   8   9        7.96        8.24      0.90 o 
   6   8   9      987.38     1004.47     11.37 o 
   7   8   9        0.32        0.88      0.71 o 
   8   8   9      703.49      730.79     13.84 o 
   1   9   9      107.48       81.62      2.57 o 
   2   9   9      200.79      184.47      2.89 o 
   3   9   9       76.24       73.50      1.82 o 
   4   9   9      209.16      202.71      4.25 o 
   5   9   9       11.71        6.53      0.90 o 
   6   9   9       32.81       28.61      1.39 o 
   7   9   9       12.78       17.07      1.44 o 
   0  10   9      201.77      169.44      4.22 o 
   1  10   9        1.05        2.64      0.76 o 
   2  10   9        0.66        1.43      0.73 o 
   3  10   9       60.34       58.67      1.90 o 
   4  10   9       18.33       18.99      1.22 o 
   5  10   9        0.20        0.69      0.81 o 
   6  10   9      245.69      254.86      5.95 o 
   1  11   9      648.30      656.94      8.70 o 
   2  11   9        0.00        0.47      0.84 o 
   3  11   9      159.36      164.80      3.67 o 
   4  11   9       21.94       20.06      2.59 o 
   0   0  10    16593.13    15697.34    335.98 o 
   1   0  10      229.63      285.87      4.16 o 
   2   0  10      991.54      991.48     10.77 o 
   3   0  10      136.50      182.93      2.36 o 
   4   0  10      222.45      210.66      3.52 o 
   5   0  10     2416.99     2399.63     27.40 o 
   6   0  10     3091.34     3028.35     38.02 o 
   7   0  10        8.35       12.57      1.77 o 
   8   0  10        4.40        4.83      0.95 o 
   9   0  10      539.80      551.87     11.08 o 
  10   0  10       20.90       14.69      1.54 o 
  11   0  10       54.41       50.34      2.94 o 
   1   1  10      190.79      205.57      2.03 o 
   2   1  10      241.12      277.73      2.47 o 
   3   1  10      169.18      189.17      1.85 o 
   4   1  10      199.64      211.16      3.54 o 
   5   1  10     1624.69     1559.73     13.00 o 
   6   1  10     1438.75     1396.48     12.27 o 
   7   1  10     1158.73     1192.90     11.31 o 
   8   1  10      138.91      140.67      2.49 o 
   9   1  10      108.96      105.65      2.45 o 
  10   1  10        0.01        0.04      0.66 o 
  11   1  10       34.41       32.31      1.62 o 
   0   2  10     1863.35     2029.82     21.34 o 
   1   2  10      129.92      133.96      1.55 o 
   2   2  10     1203.47     1315.79     10.03 o 
   3   2  10     1615.83     1654.69     12.53 o 
   4   2  10     1786.03     1709.47     13.47 o 
   5   2  10      113.27      104.52      1.52 o 
   6   2  10       67.98       68.54      1.29 o 
   7   2  10      145.53      148.46      2.13 o 
   8   2  10      300.18      301.74      3.96 o 
   9   2  10       38.40       40.19      1.36 o 
  10   2  10       14.26       10.98      0.94 o 
  11   2  10        1.36        0.87      0.87 o 
   1   3  10      695.60      624.17      5.04 o 
   2   3  10     2524.02     2572.34     19.13 o 
   3   3  10      150.04      134.62      1.53 o 
   4   3  10      745.95      729.60      6.45 o 
   5   3  10     3631.87     3642.10     28.13 o 
   6   3  10       25.71       33.04      0.98 o 
   7   3  10     2816.29     2916.15     23.84 o 
   8   3  10        7.02       12.23      0.90 o 
   9   3  10      243.99      226.63      3.36 o 
  10   3  10      255.70      241.85      3.85 o 
  11   3  10        0.87       -0.13      1.03 o 
   0   4  10     3789.83     3862.73     43.39 o 
   1   4  10     1174.14     1219.31     13.23 o 
   2   4  10     4166.98     4227.19     32.37 o 
   3   4  10      359.21      345.33      3.28 o 
   4   4  10       49.42       61.26      1.12 o 
   5   4  10       91.10      103.66      1.51 o 
   6   4  10       24.75       16.84      0.75 o 
   7   4  10        0.28        1.73      0.56 o 
   8   4  10       78.51       91.72      1.84 o 
   9   4  10       29.55       35.84      1.42 o 
  10   4  10       95.36       92.66      2.39 o 
   1   5  10      482.97      527.45      4.45 o 
   2   5  10        4.25       11.66      0.53 o 
   3   5  10      787.73      775.05      6.89 o 
   4   5  10       24.68       15.77      0.73 o 
   5   5  10      393.40      368.22      3.79 o 
   6   5  10       11.80       10.40      0.71 o 
   7   5  10        2.11        0.38      0.54 o 
   8   5  10       76.99       86.47      1.91 o 
   9   5  10        2.13        0.85      0.80 o 
  10   5  10       40.65       42.09      1.89 o 
   0   6  10     1123.22     1029.66     12.45 o 
   1   6  10      140.76      129.62      1.74 o 
   2   6  10       27.62       25.69      0.87 o 
   3   6  10      838.58      858.59      8.40 o 
   4   6  10      799.30      788.03      7.45 o 
   5   6  10       98.24      118.22      1.87 o 
   6   6  10      828.34      769.99      7.83 o 
   7   6  10       41.28       50.67      1.47 o 
   8   6  10      757.47      760.29      8.44 o 
   9   6  10       43.96       63.63      2.03 o 
   1   7  10     1295.29     1255.96     12.76 o 
   2   7  10        9.36       14.22      0.85 o 
   3   7  10        8.08        8.75      0.74 o 
   4   7  10      743.30      840.89      8.43 o 
   5   7  10      450.25      418.14      5.08 o 
   6   7  10        1.52        1.27      0.62 o 
   7   7  10      183.72      193.67      3.30 o 
   8   7  10        0.54        0.50      0.77 o 
   9   7  10       43.46       56.24      2.67 o 
   0   8  10       77.45      108.94      2.69 o 
   1   8  10       67.68       62.96      1.64 o 
   2   8  10      422.94      463.79      5.78 o 
   3   8  10       36.93       32.05      1.27 o 
   4   8  10       41.38       40.93      1.73 o 
   5   8  10       77.91       78.70      1.95 o 
   6   8  10      109.46      106.86      2.36 o 
   7   8  10        5.64        8.95      1.07 o 
   8   8  10      153.42      153.47      4.49 o 
   1   9  10      972.66     1019.52     11.29 o 
   2   9  10       53.22       66.88      1.78 o 
   3   9  10      157.83      161.61      2.88 o 
   4   9  10      224.04      241.09      4.06 o 
   5   9  10       28.97       23.58      1.36 o 
   6   9  10       87.72       96.26      2.32 o 
   7   9  10       50.16       58.31      3.13 o 
   0  10  10      373.79      394.26      8.93 o 
   1  10  10       11.99       14.45      1.07 o 
   2  10  10        0.07        0.24      0.71 o 
   3  10  10       93.39       88.73      2.35 o 
   4  10  10       20.56       20.33      1.50 o 
   5  10  10       97.67       97.29      2.78 o 
   1  11  10       68.76       53.59      2.07 o 
   2  11  10        8.51       10.54      1.30 o 
   3  11  10        6.27        5.41      1.62 o 
   1   1  11       14.60        7.78      0.81 o 
   2   1  11       43.28       48.50      1.03 o 
   3   1  11      122.59      119.53      1.50 o 
   4   1  11      532.53      512.69      4.71 o 
   5   1  11      319.24      326.82      3.66 o 
   6   1  11       63.68       56.02      1.31 o 
   7   1  11      195.52      177.16      2.52 o 
   8   1  11      120.02      107.20      1.95 o 
   9   1  11      492.41      445.91      6.43 o 
  10   1  11       48.88       49.36      1.70 o 
  11   1  11        0.09        0.55      1.00 o 
   0   2  11     1826.31     1734.88     19.89 o 
   1   2  11        2.12        1.86      0.33 o 
   2   2  11     2803.03     2914.00     22.47 o 
   3   2  11     1013.13      979.46      8.71 o 
   4   2  11        1.20        2.22      0.58 o 
   5   2  11      391.98      420.18      4.30 o 
   6   2  11       63.34       83.09      1.50 o 
   7   2  11      519.49      468.72      5.13 o 
   8   2  11       54.60       47.30      1.31 o 
   9   2  11       30.24       39.57      1.37 o 
  10   2  11      139.74      137.33      2.57 o 
  11   2  11      151.90      151.50      4.35 o 
   1   3  11      270.67      242.47      2.31 o 
   2   3  11      127.03      122.38      1.99 o 
   3   3  11       74.78       51.07      0.91 o 
   4   3  11     1159.27     1150.95      9.41 o 
   5   3  11     1435.93     1489.88     12.57 o 
   6   3  11       26.44       26.26      0.91 o 
   7   3  11       54.55       55.86      1.32 o 
   8   3  11        9.94        6.98      0.79 o 
   9   3  11      171.30      189.54      3.06 o 
  10   3  11       17.01       19.03      1.14 o 
   0   4  11      853.15      839.79      9.44 o 
   1   4  11      374.29      373.07      3.30 o 
   2   4  11       40.70       35.21      0.81 o 
   3   4  11      427.82      454.88      4.16 o 
   4   4  11        1.44        6.70      0.53 o 
   5   4  11      220.09      178.14      2.14 o 
   6   4  11      523.35      489.16      4.82 o 
   7   4  11        0.93        1.48      0.56 o 
   8   4  11        5.24        6.81      0.78 o 
   9   4  11      238.24      265.07      4.03 o 
  10   4  11        3.05        6.75      1.03 o 
   1   5  11       83.49       76.68      1.15 o 
   2   5  11     3211.00     3245.57     27.21 o 
   3   5  11       85.91       90.42      1.45 o 
   4   5  11      787.16      810.70      7.26 o 
   5   5  11      122.73      117.04      1.84 o 
   6   5  11        0.44        0.75      0.51 o 
   7   5  11      645.22      672.75      7.41 o 
   8   5  11      227.19      218.55      3.73 o 
   9   5  11        8.43       10.96      1.11 o 
  10   5  11       61.72       60.47      2.42 o 
   0   6  11      964.62     1027.52     13.15 o 
   1   6  11       25.98       20.46      0.76 o 
   2   6  11       71.29       67.47      1.41 o 
   3   6  11     2604.61     2490.82     22.33 o 
   4   6  11      180.30      188.17      2.49 o 
   5   6  11      110.40      105.55      1.77 o 
   6   6  11      140.10      147.03      2.49 o 
   7   6  11       45.42       39.77      1.36 o 
   8   6  11       38.13       45.27      1.61 o 
   9   6  11       59.20       65.36      2.25 o 
   1   7  11      425.60      463.99      5.67 o 
   2   7  11        1.51        1.87      0.60 o 
   3   7  11      541.09      557.54      6.24 o 
   4   7  11       68.17       57.05      1.50 o 
   5   7  11       76.05       60.27      1.89 o 
   6   7  11       90.73       88.26      1.93 o 
   7   7  11       52.48       51.92      2.05 o 
   8   7  11        2.67        3.34      0.95 o 
   0   8  11       66.46       66.39      2.10 o 
   1   8  11      431.12      386.19      5.04 o 
   2   8  11       71.70       68.58      1.75 o 
   3   8  11      109.61       92.02      2.04 o 
   4   8  11      139.76      122.98      2.44 o 
   5   8  11      847.37      848.16     11.35 o 
   6   8  11      133.64      122.43      2.71 o 
   7   8  11       18.76       21.15      1.48 o 
   8   8  11       87.40       77.74      4.31 o 
   1   9  11       45.90       25.95      1.23 o 
   2   9  11      456.62      440.54      7.75 o 
   3   9  11        4.30        5.64      0.85 o 
   4   9  11      182.69      180.09      3.42 o 
   5   9  11       74.62       62.66      2.01 o 
   6   9  11      152.49      144.55      3.10 o 
   0  10  11      123.21      127.90      4.40 o 
   1  10  11       55.31       60.58      2.00 o 
   2  10  11       16.46       22.20      1.25 o 
   3  10  11       31.90       25.41      1.43 o 
   4  10  11       82.52       83.69      3.11 o 
   5  10  11        1.54        1.14      1.22 o 
   1  11  11      114.47      108.80      4.08 o 
   2  11  11      375.01      412.48     10.65 o 
   0   0  12     5558.00     5747.58     89.35 o 
   1   0  12       86.17       85.30      1.78 o 
   2   0  12      901.25      863.51     11.60 o 
   3   0  12      579.37      545.29      6.41 o 
   4   0  12       24.40       28.79      1.89 o 
   5   0  12      388.51      407.03      5.64 o 
   6   0  12     1925.08     1863.02     24.10 o 
   7   0  12      138.02      138.63      3.12 o 
   8   0  12       11.25        9.78      1.13 o 
   9   0  12      408.60      407.88      6.82 o 
  10   0  12      159.38      141.29      4.06 o 
  11   0  12       17.23       14.95      3.42 o 
   1   1  12      214.76      192.88      2.17 o 
   2   1  12      151.79      137.33      2.19 o 
   3   1  12      630.81      608.53      5.21 o 
   4   1  12       47.54       54.59      1.06 o 
   5   1  12        0.15        0.31      0.41 o 
   6   1  12       79.15       61.86      1.46 o 
   7   1  12      527.48      515.09      5.84 o 
   8   1  12        0.06        1.00      0.59 o 
   9   1  12       41.80       34.98      1.34 o 
  10   1  12      189.42      195.89      3.48 o 
   0   2  12      469.04      506.43      5.97 o 
   1   2  12      104.28      104.37      1.43 o 
   2   2  12      113.31       82.74      1.24 o 
   3   2  12      180.63      189.29      2.15 o 
   4   2  12        2.52        4.82      0.46 o 
   5   2  12       20.55       21.00      0.84 o 
   6   2  12       10.94        9.41      0.67 o 
   7   2  12      124.72      122.85      2.07 o 
   8   2  12       10.38       11.29      1.01 o 
   9   2  12        0.03        1.48      0.68 o 
  10   2  12      178.03      185.24      3.30 o 
   1   3  12      669.56      686.04      5.79 o 
   2   3  12     2152.01     2076.43     16.78 o 
   3   3  12      317.64      273.33      2.85 o 
   4   3  12      483.32      458.10      4.39 o 
   5   3  12      128.88       87.46      1.95 o 
   6   3  12       18.26       19.84      0.86 o 
   7   3  12      129.48      128.05      2.13 o 
   8   3  12       66.41       49.43      1.48 o 
   9   3  12      131.21      124.35      2.40 o 
  10   3  12       15.42       13.99      1.06 o 
   0   4  12       38.66       38.19      1.25 o 
   1   4  12     1048.09     1016.94      7.99 o 
   2   4  12       15.81       15.07      0.66 o 
   3   4  12     1047.62     1005.84      8.67 o 
   4   4  12     1643.99     1632.39     14.14 o 
   5   4  12       95.79       86.63      1.55 o 
   6   4  12      275.22      288.48      3.37 o 
   7   4  12       39.95       30.10      1.04 o 
   8   4  12       49.94       59.46      1.69 o 
   9   4  12      184.50      203.18      3.69 o 
  10   4  12       58.06       52.83      1.90 o 
   1   5  12      380.22      419.34      3.73 o 
   2   5  12      473.06      495.26      4.90 o 
   3   5  12     1592.02     1568.21     13.73 o 
   4   5  12        2.87        6.57      0.60 o 
   5   5  12        0.95        1.40      0.52 o 
   6   5  12        9.03        5.01      0.70 o 
   7   5  12      106.23      104.83      2.09 o 
   8   5  12       38.09       41.12      1.48 o 
   9   5  12       89.30      105.71      2.55 o 
   0   6  12      322.35      334.23      4.88 o 
   1   6  12       10.62       10.59      0.65 o 
   2   6  12       48.50       37.80      1.11 o 
   3   6  12      408.14      368.83      4.21 o 
   4   6  12       96.47       92.81      1.75 o 
   5   6  12      359.25      383.77      4.70 o 
   6   6  12       17.84       10.13      1.08 o 
   7   6  12       13.33       13.14      1.11 o 
   8   6  12        4.87        7.42      1.00 o 
   9   6  12       16.56       14.00      1.46 o 
   1   7  12       97.05      122.13      2.12 o 
   2   7  12      829.06      849.85      8.91 o 
   3   7  12       47.07       55.33      1.48 o 
   4   7  12      858.19      909.75      9.55 o 
   5   7  12       30.96       31.72      1.23 o 
   6   7  12       18.43       19.91      1.34 o 
   7   7  12       63.77       60.88      2.11 o 
   8   7  12      127.00      136.38      3.26 o 
   0   8  12       39.43       28.94      1.47 o 
   1   8  12      127.88      131.86      2.46 o 
   2   8  12        1.01        4.58      0.79 o 
   3   8  12      141.28      128.31      2.56 o 
   4   8  12      212.96      202.67      3.32 o 
   5   8  12       25.77       24.80      1.38 o 
   6   8  12       68.93       62.65      2.58 o 
   7   8  12       39.32       40.79      2.06 o 
   1   9  12      176.27      191.29      4.75 o 
   2   9  12       41.01       51.39      1.65 o 
   3   9  12       68.92       63.84      1.83 o 
   4   9  12      328.00      348.07      5.43 o 
   5   9  12       35.55       44.38      1.93 o 
   6   9  12       11.66        9.44      1.53 o 
   0  10  12      831.15      827.93     16.09 o 
   1  10  12        7.27        9.47      1.12 o 
   2  10  12        5.24        4.48      0.93 o 
   3  10  12      625.56      634.82      8.49 o 
   4  10  12       46.21       43.45      2.09 o 
   1  11  12      130.99      144.24      5.10 o 
   1   1  13     4300.70     4208.76     34.42 o 
   2   1  13      312.71      327.96      3.23 o 
   3   1  13      312.48      338.84      3.37 o 
   4   1  13      250.15      252.99      2.89 o 
   5   1  13      100.32       84.54      1.68 o 
   6   1  13      332.12      291.97      3.77 o 
   7   1  13      442.77      427.83      5.13 o 
   8   1  13       14.49       18.09      1.00 o 
   9   1  13       14.12        7.44      0.87 o 
  10   1  13       94.76       86.33      2.26 o 
   0   2  13     2268.97     2156.14     24.40 o 
   1   2  13       19.34       17.46      0.64 o 
   2   2  13       99.08       97.65      1.43 o 
   3   2  13      799.49      821.83      7.15 o 
   4   2  13      743.57      752.22      7.36 o 
   5   2  13      534.94      583.67      5.99 o 
   6   2  13     1160.39     1158.76     11.04 o 
   7   2  13      113.73      114.94      2.04 o 
   8   2  13     1555.80     1551.96     16.20 o 
   9   2  13      192.20      204.10      3.25 o 
  10   2  13       58.50       54.65      1.70 o 
   1   3  13      779.51      719.65      6.31 o 
   2   3  13        4.37        4.32      0.49 o 
   3   3  13        0.10        0.61      0.42 o 
   4   3  13       11.47       18.73      0.78 o 
   5   3  13     1050.85     1019.61      9.74 o 
   6   3  13       40.58       32.15      1.23 o 
   7   3  13       52.41       61.77      1.51 o 
   8   3  13       41.96       47.98      1.48 o 
   9   3  13       24.00       29.43      1.38 o 
  10   3  13       36.50       30.93      1.46 o 
   0   4  13     1918.86     2012.71     21.51 o 
   1   4  13      436.71      457.08      4.14 o 
   2   4  13     1491.50     1470.41     12.74 o 
   3   4  13      179.51      201.42      2.50 o 
   4   4  13        5.49        6.38      0.59 o 
   5   4  13      659.03      642.88      6.57 o 
   6   4  13      248.56      258.08      3.51 o 
   7   4  13       61.99       64.19      1.69 o 
   8   4  13       10.67       12.84      1.07 o 
   9   4  13        0.07        0.43      0.75 o 
   1   5  13     1975.27     1975.86     16.24 o 
   2   5  13      747.87      796.90      7.78 o 
   3   5  13        1.98        1.42      0.53 o 
   4   5  13      700.92      734.92      7.34 o 
   5   5  13      530.57      449.74      5.25 o 
   6   5  13       79.41       66.38      1.62 o 
   7   5  13      104.34       87.06      2.04 o 
   8   5  13       10.22        5.11      0.88 o 
   9   5  13       32.92       27.66      1.47 o 
   0   6  13      354.32      323.65      4.84 o 
   1   6  13      309.02      291.53      3.33 o 
   2   6  13       52.56       58.31      1.35 o 
   3   6  13       36.38       48.92      1.35 o 
   4   6  13      364.34      386.10      4.67 o 
   5   6  13       38.90       35.38      1.34 o 
   6   6  13      439.94      445.90      6.12 o 
   7   6  13       56.30       49.62      1.92 o 
   8   6  13       10.32       14.21      1.21 o 
   1   7  13        6.68       12.17      0.84 o 
   2   7  13       74.77       77.95      1.73 o 
   3   7  13       66.43       69.70      1.66 o 
   4   7  13      170.11      152.66      2.72 o 
   5   7  13      291.13      269.78      3.99 o 
   6   7  13       17.32       18.09      1.36 o 
   7   7  13      174.25      175.59      3.70 o 
   8   7  13        1.74        3.04      1.39 o 
   0   8  13        1.37        0.33      1.10 o 
   1   8  13       16.80       20.97      1.12 o 
   2   8  13      853.27      848.64      9.67 o 
   3   8  13      414.89      373.07      5.07 o 
   4   8  13        0.02        0.63      0.76 o 
   5   8  13       90.07       91.85      2.53 o 
   6   8  13      232.81      248.54      5.10 o 
   7   8  13       46.56       59.20      3.46 o 
   1   9  13       46.82       65.01      1.83 o 
   2   9  13       12.54       13.20      1.07 o 
   3   9  13      127.10      132.02      2.70 o 
   4   9  13       16.55       17.75      1.41 o 
   5   9  13       56.75       62.36      2.70 o 
   0  10  13      308.45      366.77      8.77 o 
   1  10  13       67.03       63.06      2.30 o 
   2  10  13       98.71      114.70      2.94 o 
   3  10  13       30.76       22.33      1.55 o 
   4  10  13      165.72      168.66     10.17 o 
   0   0  14      425.69      447.49      8.37 o 
   1   0  14      212.56      163.11      2.76 o 
   2   0  14     3390.08     3203.42     35.81 o 
   3   0  14       82.00       62.72      1.90 o 
   4   0  14      619.09      609.82      8.64 o 
   5   0  14        3.65       10.97      1.19 o 
   6   0  14     2823.68     2751.21     38.56 o 
   7   0  14       18.26       19.93      1.42 o 
   8   0  14     4080.36     3984.37     56.37 o 
   9   0  14       22.18       16.00      1.42 o 
  10   0  14      354.78      327.33      8.12 o 
   1   1  14     2099.41     2034.26     16.37 o 
   2   1  14      553.71      542.70      4.95 o 
   3   1  14     2230.52     2222.92     19.63 o 
   4   1  14       14.04       16.29      0.78 o 
   5   1  14        1.21        0.57      0.53 o 
   6   1  14       42.63       42.89      1.32 o 
   7   1  14        7.76       11.72      0.95 o 
   8   1  14        0.63        0.19      0.74 o 
   9   1  14       69.95       68.20      1.72 o 
  10   1  14        6.34        8.42      1.05 o 
   0   2  14     6325.58     6049.48     74.29 o 
   1   2  14       21.07       21.39      0.85 o 
   2   2  14      494.98      454.75      4.51 o 
   3   2  14        2.51        1.54      0.46 o 
   4   2  14      395.91      340.55      4.08 o 
   5   2  14      248.65      235.93      3.04 o 
   6   2  14      711.09      684.33      7.42 o 
   7   2  14        1.84        0.07      0.65 o 
   8   2  14       64.07       53.85      1.58 o 
   9   2  14       41.66       47.72      1.81 o 
  10   2  14        0.37        1.14      0.98 o 
   1   3  14     6660.81     6610.46     51.55 o 
   2   3  14      231.63      224.12      2.64 o 
   3   3  14       74.30       88.39      1.59 o 
   4   3  14       15.42       13.40      0.76 o 
   5   3  14     1083.72     1001.46      9.65 o 
   6   3  14        0.11        0.38      0.55 o 
   7   3  14      986.29      933.10     10.39 o 
   8   3  14        2.18        3.53      0.77 o 
   9   3  14      204.86      208.34      3.54 o 
   0   4  14     1007.20     1006.66     12.14 o 
   1   4  14      747.79      745.40      6.88 o 
   2   4  14       53.75       51.22      1.16 o 
   3   4  14       46.50       50.45      1.17 o 
   4   4  14      345.48      349.06      4.26 o 
   5   4  14        0.91        2.97      0.62 o 
   6   4  14      983.53     1067.42     10.35 o 
   7   4  14        3.59        3.96      0.82 o 
   8   4  14      238.43      259.85      4.27 o 
   9   4  14        0.00        0.55      0.79 o 
   1   5  14      542.40      529.87      5.45 o 
   2   5  14        7.72        6.97      0.66 o 
   3   5  14       99.39      104.68      1.83 o 
   4   5  14      160.90      177.05      2.55 o 
   5   5  14      109.84       89.97      1.93 o 
   6   5  14        0.09        1.10      0.62 o 
   7   5  14      454.48      433.47      6.64 o 
   8   5  14       64.17       66.10      2.30 o 
   9   5  14      167.71      172.90      5.30 o 
   0   6  14     3170.98     3317.29     45.69 o 
   1   6  14       48.52       42.89      1.20 o 
   2   6  14      483.86      504.61      5.73 o 
   3   6  14      192.97      201.62      2.94 o 
   4   6  14       43.92       34.77      1.30 o 
   5   6  14        4.76        7.87      0.84 o 
   6   6  14      465.65      493.19      6.24 o 
   7   6  14        7.68        6.32      1.09 o 
   8   6  14      471.39      505.14      9.50 o 
   1   7  14      239.09      271.12      3.86 o 
   2   7  14       11.67       17.10      1.02 o 
   3   7  14       74.50       79.42      1.91 o 
   4   7  14      111.76       89.26      2.06 o 
   5   7  14        1.19        1.74      0.73 o 
   6   7  14       31.25       32.05      1.69 o 
   7   7  14      288.89      295.40      5.21 o 
   0   8  14      208.63      245.61      8.42 o 
   1   8  14        5.87        4.95      0.85 o 
   2   8  14      710.04      741.06      9.20 o 
   3   8  14        0.16        0.12      0.74 o 
   4   8  14       17.66       18.29      1.23 o 
   5   8  14       44.17       48.30      1.93 o 
   6   8  14       33.58       30.93      1.90 o 
   1   9  14       87.07       83.36      2.47 o 
   2   9  14       24.22       29.06      1.46 o 
   3   9  14        1.49        2.58      0.88 o 
   4   9  14       75.92       69.42      2.54 o 
   5   9  14      255.65      277.08      8.93 o 
   0  10  14      166.63      173.99      6.80 o 
   1  10  14       11.20        9.47      1.63 o 
   2  10  14      166.43      162.55      4.38 o 
   3  10  14       34.18       27.59      2.05 o 
   1   1  15     1195.09     1286.31     10.70 o 
   2   1  15       45.65       34.22      0.98 o 
   3   1  15      469.70      513.44      5.61 o 
   4   1  15     1852.58     1830.75     17.40 o 
   5   1  15       22.31       18.81      0.95 o 
   6   1  15      140.30      144.66      2.58 o 
   7   1  15      198.66      201.97      3.27 o 
   8   1  15        9.59       11.46      0.99 o 
   9   1  15       13.05       15.65      1.20 o 
   0   2  15       25.20       19.41      1.05 o 
   1   2  15       81.39       75.52      1.37 o 
   2   2  15       28.10       19.66      0.79 o 
   3   2  15     1932.47     1796.68     16.14 o 
   4   2  15       17.93       15.66      0.86 o 
   5   2  15      118.23      104.45      1.97 o 
   6   2  15     1383.38     1410.50     14.75 o 
   7   2  15       77.85       70.70      1.85 o 
   8   2  15      884.50      875.12     11.21 o 
   9   2  15        3.48        2.33      0.88 o 
   1   3  15       54.90       43.78      1.08 o 
   2   3  15       19.85       24.04      0.86 o 
   3   3  15      712.77      696.67      6.92 o 
   4   3  15      131.20      122.43      2.12 o 
   5   3  15      368.15      364.36      4.46 o 
   6   3  15      129.29      111.79      2.12 o 
   7   3  15       36.05       34.06      1.57 o 
   8   3  15       52.41       47.60      1.52 o 
   9   3  15        7.73        8.74      1.09 o 
   0   4  15      799.38      843.76     10.44 o 
   1   4  15     1831.26     1811.65     15.51 o 
   2   4  15      774.31      773.86      7.20 o 
   3   4  15       22.08       17.83      0.84 o 
   4   4  15       34.98       41.17      1.26 o 
   5   4  15      550.66      537.62      6.07 o 
   6   4  15       22.09       30.64      1.15 o 
   7   4  15       55.38       66.78      1.83 o 
   8   4  15       99.33       91.81      2.37 o 
   9   4  15        0.99        4.70      1.34 o 
   1   5  15      527.64      530.94      5.53 o 
   2   5  15      480.81      429.96      4.97 o 
   3   5  15        1.69        6.48      0.77 o 
   4   5  15      220.99      205.65      3.06 o 
   5   5  15      159.50      135.55      2.39 o 
   6   5  15      181.02      187.26      2.96 o 
   7   5  15      184.40      169.48      3.32 o 
   8   5  15       63.99       71.31      2.13 o 
   0   6  15        2.88        7.04      1.33 o 
   1   6  15       85.21       82.99      1.84 o 
   2   6  15       47.31       44.39      1.40 o 
   3   6  15        0.07        1.77      0.64 o 
   4   6  15      181.40      164.97      2.85 o 
   5   6  15      277.08      298.97      4.30 o 
   6   6  15       70.56       80.15      2.03 o 
   7   6  15      155.82      170.87      3.68 o 
   8   6  15       87.58      102.07      5.22 o 
   1   7  15       10.55        6.44      0.86 o 
   2   7  15      147.62      140.81      2.75 o 
   3   7  15       56.31       52.62      1.59 o 
   4   7  15       68.62       66.91      2.08 o 
   5   7  15       76.44       83.14      2.23 o 
   6   7  15      227.32      242.38      4.54 o 
   7   7  15      113.59      116.58      4.19 o 
   0   8  15      224.94      219.53      7.13 o 
   1   8  15       51.86       57.64      2.15 o 
   2   8  15       32.90       31.95      1.58 o 
   3   8  15      175.47      201.20      5.65 o 
   4   8  15       37.68       35.11      1.58 o 
   5   8  15       71.61       68.85      3.79 o 
   6   8  15       95.15       85.56      7.02 o 
   1   9  15       22.01       29.38      1.96 o 
   2   9  15       73.61       89.05      2.55 o 
   3   9  15      144.52      173.61      3.44 o 
   4   9  15        2.50        3.40      1.13 o 
   0   0  16      203.91      201.36      4.73 o 
   1   0  16       66.98       53.36      1.61 o 
   2   0  16     2159.96     2026.15     25.59 o 
   3   0  16      313.72      301.71      5.86 o 
   4   0  16        2.68       13.24      1.12 o 
   5   0  16      810.35      795.12     12.61 o 
   6   0  16      516.62      481.48      8.47 o 
   7   0  16        2.78        2.55      1.10 o 
   8   0  16      591.84      552.88      9.73 o 
   9   0  16       87.85       89.53      3.24 o 
   1   1  16      328.62      334.03      3.43 o 
   2   1  16        0.58        0.64      0.47 o 
   3   1  16      139.54      122.28      1.96 o 
   4   1  16       50.32       60.14      1.46 o 
   5   1  16      522.40      488.79      6.40 o 
   6   1  16      282.47      284.10      4.07 o 
   7   1  16        0.94       -0.31      0.64 o 
   8   1  16        2.03        2.50      0.81 o 
   9   1  16       31.27       24.10      1.72 o 
   0   2  16        1.21        0.79      0.63 o 
   1   2  16      220.99      217.83      2.51 o 
   2   2  16      332.27      267.31      3.08 o 
   3   2  16      201.05      197.54      2.67 o 
   4   2  16       77.72       84.45      1.74 o 
   5   2  16        4.70        5.84      0.71 o 
   6   2  16       68.89       53.81      1.60 o 
   7   2  16        1.57        1.94      0.74 o 
   8   2  16        0.04        0.91      0.74 o 
   9   2  16        5.80        3.09      1.00 o 
   1   3  16       76.01       83.10      1.49 o 
   2   3  16      288.23      284.65      3.25 o 
   3   3  16       56.01       47.98      1.30 o 
   4   3  16      166.35      170.04      2.62 o 
   5   3  16      140.36      119.66      2.18 o 
   6   3  16       20.45       24.79      1.14 o 
   7   3  16        1.51        1.90      0.72 o 
   8   3  16       57.11       69.54      1.95 o 
   9   3  16        5.53        3.81      1.57 o 
   0   4  16       62.14       75.47      1.94 o 
   1   4  16      216.28      200.47      2.56 o 
   2   4  16       11.18        8.11      0.70 o 
   3   4  16      714.73      734.89      7.36 o 
   4   4  16      194.01      209.28      3.04 o 
   5   4  16      192.22      192.84      3.16 o 
   6   4  16       46.67       52.71      1.61 o 
   7   4  16       59.73       57.09      1.82 o 
   8   4  16      140.32      144.21      3.27 o 
   1   5  16      189.53      204.23      2.90 o 
   2   5  16        8.02        5.44      0.69 o 
   3   5  16        7.34        8.46      0.77 o 
   4   5  16       13.51        9.06      0.86 o 
   5   5  16      306.53      308.43      4.33 o 
   6   5  16       56.39       58.71      1.71 o 
   7   5  16       17.33       22.88      1.33 o 
   8   5  16       59.47       54.90      2.93 o 
   0   6  16       56.80       38.82      2.01 o 
   1   6  16        4.19        5.03      0.77 o 
   2   6  16       97.11       93.60      2.04 o 
   3   6  16      293.47      308.99      4.27 o 
   4   6  16        5.80        8.86      1.02 o 
   5   6  16       56.86       62.67      1.92 o 
   6   6  16       33.63       44.68      1.70 o 
   7   6  16        0.28       -0.62      1.89 o 
   1   7  16       71.23       82.15      2.26 o 
   2   7  16       31.66       19.77      1.17 o 
   3   7  16       90.46       98.28      2.79 o 
   4   7  16      693.13      709.82      8.91 o 
   5   7  16        0.78        2.62      0.98 o 
   6   7  16      137.85      135.90      4.01 o 
   0   8  16       65.12       84.71      4.24 o 
   1   8  16       15.10       17.52      1.45 o 
   2   8  16        0.02        0.09      0.77 o 
   3   8  16       44.76       47.29      1.88 o 
   4   8  16      101.73       91.46      2.56 o 
   1   9  16       57.82       59.06      2.63 o 
   2   9  16       47.24       43.71      2.65 o 
   3   9  16       29.16       26.28      2.11 o 
   1   1  17       92.43       98.97      1.66 o 
   2   1  17       25.46       42.33      1.15 o 
   3   1  17        0.87        0.45      0.49 o 
   4   1  17      201.63      220.77      3.12 o 
   5   1  17       32.32       35.35      1.33 o 
   6   1  17       40.84       41.03      1.58 o 
   7   1  17      313.45      285.68      4.25 o 
   8   1  17      149.04      156.81      2.99 o 
   0   2  17     1208.88     1126.19     13.63 o 
   1   2  17      176.05      179.40      2.39 o 
   2   2  17       52.08       57.96      1.27 o 
   3   2  17      163.84      190.22      2.81 o 
   4   2  17      192.32      199.62      2.94 o 
   5   2  17      132.31      125.95      2.27 o 
   6   2  17       40.41       44.44      1.53 o 
   7   2  17       15.19       14.78      1.09 o 
   8   2  17        1.15        3.06      0.85 o 
   1   3  17       15.69       17.16      0.80 o 
   2   3  17       38.00       34.91      1.06 o 
   3   3  17      359.80      311.06      3.98 o 
   4   3  17       11.94        8.76      0.80 o 
   5   3  17       25.30       27.28      1.14 o 
   6   3  17       96.87       94.37      2.16 o 
   7   3  17       74.10       74.27      1.99 o 
   8   3  17       32.04       35.94      1.54 o 
   0   4  17       98.45       87.65      2.39 o 
   1   4  17       34.17       40.64      1.11 o 
   2   4  17       19.30       17.60      0.89 o 
   3   4  17      307.21      299.22      3.91 o 
   4   4  17      213.31      179.44      2.82 o 
   5   4  17        6.38        6.08      0.82 o 
   6   4  17        8.14        5.82      0.85 o 
   7   4  17       22.87       19.16      1.28 o 
   8   4  17       46.78       42.35      3.13 o 
   1   5  17        0.04        0.11      0.62 o 
   2   5  17      469.22      456.50      5.34 o 
   3   5  17       11.54       10.12      0.84 o 
   4   5  17      386.19      356.84      4.81 o 
   5   5  17        0.04        0.45      0.65 o 
   6   5  17       26.09       32.23      1.40 o 
   7   5  17      119.66      140.55      3.24 o 
   0   6  17       28.43       21.30      1.52 o 
   1   6  17       28.28       29.17      1.34 o 
   2   6  17      215.38      231.57      3.55 o 
   3   6  17      554.31      582.82      7.01 o 
   4   6  17      150.40      151.09      3.23 o 
   5   6  17      115.94      123.53      2.75 o 
   6   6  17       38.49       35.63      1.61 o 
   1   7  17       34.01       43.17      1.73 o 
   2   7  17        2.91        2.87      0.82 o 
   3   7  17       70.26       67.59      1.98 o 
   4   7  17       28.16       32.18      2.06 o 
   5   7  17       11.20       14.57      1.33 o 
   0   8  17        0.34        0.83      1.57 o 
   1   8  17       42.52       45.02      2.35 o 
   2   8  17       10.26       14.55      1.42 o 
   3   8  17      142.10      166.47      3.89 o 
   4   8  17        1.35        1.35      1.30 o 
   0   0  18     1909.11     1966.42     39.76 o 
   1   0  18       26.89       17.12      1.11 o 
   2   0  18     1139.06     1156.44     15.46 o 
   3   0  18      156.54      137.43      3.35 o 
   4   0  18       35.06       29.30      1.73 o 
   5   0  18      133.15      113.83      3.30 o 
   6   0  18      483.78      486.61      8.79 o 
   7   0  18        0.26        0.15      1.10 o 
   8   0  18      222.39      252.73      6.65 o 
   1   1  18       14.52       21.28      0.89 o 
   2   1  18        0.19        0.01      0.50 o 
   3   1  18       43.75       45.24      1.25 o 
   4   1  18       48.38       38.61      1.25 o 
   5   1  18      232.91      230.80      3.57 o 
   6   1  18       72.45       75.92      2.00 o 
   7   1  18      430.93      430.26      5.77 o 
   8   1  18       87.62       99.59      2.56 o 
   0   2  18       40.70       55.07      3.55 o 
   1   2  18      140.97      119.41      1.89 o 
   2   2  18       55.01       55.18      1.35 o 
   3   2  18       51.25       45.51      1.33 o 
   4   2  18      118.66      102.04      2.02 o 
   5   2  18       13.20       10.79      0.86 o 
   6   2  18      390.64      393.92      5.32 o 
   7   2  18       11.08       11.82      1.06 o 
   8   2  18       91.85       98.99      3.32 o 
   1   3  18      563.89      573.55      5.73 o 
   2   3  18      348.08      345.72      3.88 o 
   3   3  18        6.65        5.62      0.70 o 
   4   3  18      382.20      389.18      4.81 o 
   5   3  18      394.59      430.68      5.25 o 
   6   3  18       51.47       52.25      1.70 o 
   7   3  18      793.18      833.75      9.68 o 
   0   4  18      602.09      612.60      9.06 o 
   1   4  18      201.76      218.11      2.82 o 
   2   4  18      463.16      452.76      5.05 o 
   3   4  18      266.18      282.12      3.80 o 
   4   4  18       16.32       20.37      1.06 o 
   5   4  18       56.54       62.80      1.77 o 
   6   4  18        2.59        1.32      0.76 o 
   7   4  18      141.49      141.61      3.63 o 
   1   5  18      184.17      188.06      3.57 o 
   2   5  18        2.60        3.60      0.74 o 
   3   5  18        0.08       -0.35      0.64 o 
   4   5  18        3.47        3.39      0.78 o 
   5   5  18        0.12        0.25      0.69 o 
   6   5  18       40.31       34.87      1.49 o 
   0   6  18      580.17      584.79      9.92 o 
   1   6  18       32.50       27.30      1.35 o 
   2   6  18       91.93       96.78      2.17 o 
   3   6  18      153.43      168.41      3.00 o 
   4   6  18       33.10       28.36      1.80 o 
   5   6  18        0.01        0.47      0.83 o 
   6   6  18      367.48      383.72      8.73 o 
   1   7  18       91.33       86.71      2.44 o 
   2   7  18       43.81       34.27      1.67 o 
   3   7  18       40.64       37.48      1.62 o 
   4   7  18       71.03       69.41      2.51 o 
   0   8  18        0.73        3.01      1.81 o 
   1   8  18        3.14        5.69      1.55 o 
   2   8  18       43.75       48.25      3.01 o 
   3   8  18        8.79        9.33      1.59 o 
   1   1  19      573.01      538.20      5.47 o 
   2   1  19        2.05        2.81      0.64 o 
   3   1  19      114.32       95.99      1.85 o 
   4   1  19       41.85       33.56      1.24 o 
   5   1  19      441.94      445.06      5.80 o 
   6   1  19       33.69       32.54      1.44 o 
   7   1  19     1133.64     1100.16     12.27 o 
   0   2  19     2657.39     2677.50     33.67 o 
   1   2  19        6.83       10.78      0.78 o 
   2   2  19      889.89      827.21      8.27 o 
   3   2  19       13.80       12.94      0.89 o 
   4   2  19        3.14        5.85      0.77 o 
   5   2  19      104.87      100.53      2.24 o 
   6   2  19      428.17      420.92      5.64 o 
   7   2  19        1.57        1.22      0.79 o 
   1   3  19       13.17        7.17      0.70 o 
   2   3  19       21.49       29.53      1.17 o 
   3   3  19      143.78      130.77      2.36 o 
   4   3  19        8.51       11.66      0.91 o 
   5   3  19       20.74       16.17      1.02 o 
   6   3  19       31.21       38.82      1.55 o 
   7   3  19      106.67      127.71      3.86 o 
   0   4  19     1254.58     1215.43     17.21 o 
   1   4  19        7.78        8.53      0.78 o 
   2   4  19      347.60      352.75      4.76 o 
   3   4  19       26.65       32.09      1.26 o 
   4   4  19      225.38      212.73      3.47 o 
   5   4  19       22.32       26.90      1.30 o 
   6   4  19      209.35      187.23      3.57 o 
   1   5  19      570.85      575.95      8.06 o 
   2   5  19        1.97        1.37      0.71 o 
   3   5  19       12.09       14.89      1.13 o 
   4   5  19       81.77       98.31      2.68 o 
   5   5  19      612.65      666.67      8.69 o 
   6   5  19       76.36       76.19      2.93 o 
   0   6  19       41.95       56.32      2.84 o 
   1   6  19      112.09      113.31      2.58 o 
   2   6  19      115.54      142.41      2.96 o 
   3   6  19        9.13       12.56      1.11 o 
   4   6  19       41.85       40.75      2.42 o 
   5   6  19       63.32       64.62      2.81 o 
   1   7  19      440.50      480.27      7.23 o 
   2   7  19      181.35      212.28      4.17 o 
   3   7  19       61.01       52.94      2.51 o 
   0   0  20      652.35      674.00     12.71 o 
   1   0  20       52.43       48.80      2.14 o 
   2   0  20      701.49      711.51     11.11 o 
   3   0  20      454.30      443.41      7.18 o 
   4   0  20        4.81        2.81      1.04 o 
   5   0  20      362.84      354.56      7.06 o 
   6   0  20        9.21        9.05      1.52 o 
   1   1  20       15.04       19.77      0.96 o 
   2   1  20      246.07      244.48      3.30 o 
   3   1  20        0.14        0.33      0.59 o 
   4   1  20       87.04       84.65      1.91 o 
   5   1  20      124.02      130.05      2.64 o 
   6   1  20       64.82       73.44      2.05 o 
   7   1  20        6.01        2.03      2.77 o 
   0   2  20      355.68      363.60      6.25 o 
   1   2  20        2.29        2.29      0.62 o 
   2   2  20       38.44       46.73      1.76 o 
   3   2  20       24.09       28.13      1.19 o 
   4   2  20        0.46       -0.39      0.58 o 
   5   2  20      111.37      113.76      2.46 o 
   6   2  20       80.89       70.23      2.00 o 
   1   3  20      456.56      470.63      5.31 o 
   2   3  20      123.23      113.29      2.20 o 
   3   3  20       57.41       55.62      1.57 o 
   4   3  20      312.16      294.81      4.09 o 
   5   3  20      202.66      186.75      3.09 o 
   6   3  20       35.55       27.68      1.76 o 
   0   4  20      903.77      851.77     12.17 o 
   1   4  20       27.79       23.73      1.15 o 
   2   4  20      178.90      173.87      2.87 o 
   3   4  20       86.04       70.93      1.90 o 
   4   4  20       68.48       68.46      1.90 o 
   5   4  20      194.98      200.49      3.46 o 
   6   4  20        0.73        1.48      2.03 o 
   1   5  20       38.47       40.76      1.62 o 
   2   5  20       37.31       32.45      1.50 o 
   3   5  20      200.19      201.94      3.67 o 
   4   5  20       11.46       14.46      1.22 o 
   5   5  20      131.11      130.96      5.42 o 
   0   6  20      182.99      178.39      5.23 o 
   1   6  20       10.08        8.42      1.07 o 
   2   6  20        1.20        1.07      0.82 o 
   3   6  20      258.39      253.95      4.63 o 
   4   6  20        0.26        2.57      1.63 o 
   1   7  20       38.92       27.66      2.81 o 
   2   7  20       78.27       92.88      3.73 o 
   1   1  21       24.63       22.02      1.03 o 
   2   1  21      208.82      199.69      2.94 o 
   3   1  21       14.96       15.60      1.01 o 
   4   1  21      242.39      239.65      3.81 o 
   5   1  21       17.69       22.56      1.27 o 
   6   1  21       13.64        9.60      3.32 o 
   0   2  21      121.01      119.49      3.09 o 
   1   2  21      193.90      200.86      3.15 o 
   2   2  21       13.16       11.76      0.94 o 
   3   2  21      627.13      610.19      6.99 o 
   4   2  21        4.06        4.00      0.79 o 
   5   2  21       12.21       13.24      1.08 o 
   6   2  21        7.78        7.57      3.14 o 
   1   3  21       14.87       13.38      0.99 o 
   2   3  21      271.86      285.71      3.99 o 
   3   3  21       25.08       18.53      1.10 o 
   4   3  21       38.36       43.80      1.50 o 
   5   3  21        5.45        6.83      1.21 o 
   0   4  21       33.76       31.99      1.79 o 
   1   4  21       62.93       58.07      1.66 o 
   2   4  21        4.08        6.43      0.97 o 
   3   4  21       59.60       62.85      1.94 o 
   4   4  21       71.58       61.72      1.88 o 
   5   4  21      123.97      138.31      7.21 o 
   1   5  21        6.20        8.66      1.05 o 
   2   5  21      468.68      480.21      7.29 o 
   3   5  21       95.79       97.74      2.70 o 
   4   5  21      154.94      150.33      8.14 o 
   0   6  21      141.34      152.16      8.32 o 
   1   6  21       59.15       57.60      2.60 o 
   2   6  21       53.58       54.19      3.54 o 
   0   0  22     1172.97     1325.92     28.49 o 
   1   0  22       61.33       63.58      2.63 o 
   2   0  22       43.01       42.48      1.97 o 
   3   0  22      180.41      202.93      4.90 o 
   4   0  22      101.87       83.70      3.05 o 
   1   1  22      403.17      398.25      5.06 o 
   2   1  22      101.17      105.28      2.10 o 
   3   1  22       11.47        9.14      0.92 o 
   4   1  22       99.41      109.42      2.46 o 
   5   1  22       44.83       41.00      4.99 o 
   0   2  22        7.93       10.87      1.29 o 
   1   2  22        0.10        0.35      0.67 o 
   2   2  22       62.02       78.37      1.93 o 
   3   2  22       74.96       89.52      2.06 o 
   4   2  22        7.78        7.87      0.95 o 
   5   2  22       30.54       33.43      4.62 o 
   1   3  22      516.45      525.97      6.72 o 
   2   3  22      358.93      361.86      5.12 o 
   3   3  22       49.75       53.95      1.65 o 
   4   3  22      119.66      123.27      3.72 o 
   0   4  22       33.78       33.71      2.41 o 
   1   4  22      108.92      103.86      2.56 o 
   2   4  22        8.13        5.99      1.02 o 
   3   4  22      224.10      199.22      4.85 o 
   1   5  22        1.08        0.24      1.51 o 
   2   5  22        0.05        0.92      2.03 o 
   1   1  23      732.36      727.85      8.18 o 
   2   1  23       50.11       57.75      1.72 o 
   3   1  23       68.18       70.33      2.78 o 
   0   2  23      557.59      575.39     10.26 o 
   1   2  23      104.74      116.33      2.41 o 
   2   2  23      183.11      202.92      3.77 o 
   3   2  23        6.39        5.24      1.14 o 
   1   3  23       54.53       51.34      2.40 o 
   2   3  23        4.19        1.97      1.01 o 
   0   4  23      420.31      464.92     12.19 o 
   1   4  23       89.48      102.83     11.64 o 
   0   0  24        8.41        7.57      2.77 o 
   1   0  24        0.13        4.43      2.58 o 
   2   0  24      238.81      255.91      8.05 o 
   1   1  24      112.94      102.06      4.84 o 
   0   2  24       31.77       30.66      4.06 o 
                                                 
